# Supplementary material for: (S)-(Z)-Methyl 2-[2,3-bis­(benzyl­oxy­carbon­yl)guanidino]-4-methyl­penta­no­ate
Source: Acta Crystallogr Sect E Struct Rep Online. 2010 Dec 4;67(Pt 1):o27–8. doi: 10.1107/S1600536810050130 (PMC3050400; doi:10.1107/S1600536810050130)
Supplement: Supplementary file 1 [file e-67-00o27-sup1.cif]

##############################################################################
###                                                                        ###
###        Electronic paper (Acta Crystallographica Section E)             ###
###                                                                        ###
##############################################################################
#                                                                            #
# This CIF contains the data in a paper accepted for publication in Acta     #
# Crystallographica Section E. It conforms to the requirements of Notes      #
# for Authors for Section E, and has been peer reviewed under the auspices   #
# of the IUCr Commission on Journals.                                        #
#                                                                            #
# Full details of the Crystallographic Information File format               #
# are given in the paper "The Crystallographic Information File (CIF):       #
# a New Standard Archive File for Crystallography" by S. R. Hall, F. H.      #
# Allen and I. D. Brown [Acta Cryst. (1991), A47, 655-685].                  #
#                                                                            #
# The current version of the core CIF dictionary is obtainable from          #
# ftp://ftp.iucr.org/pub/cif_core.dic. The current version number is 2.4.    #
#                                                                            #
# Software is freely available for graphical display of the structure(s) in  #
# this CIF.  For information consult the CIF home page http://www.iucr.org/  #
# cif/home.html                                                              #
#                                                                            #
# This file may be used for bona fide research purposes within the           #
# scientific community so long as proper attribution is given to the journal # 
# article from which it was obtained.                                        #
#                                                                            #
##############################################################################
                                             
data_global
_audit_creation_method     SHELXL-97
_journal_date_recd_electronic     2010-11-23
_journal_date_accepted     2010-11-30
_journal_name_full     'Acta Crystallographica, Section E'
_journal_year     2011
_journal_volume     67
_journal_issue      1
_journal_page_first     o27
_journal_page_last     o28
_journal_paper_category     QO
_journal_coeditor_code     OM2385
_publ_contact_author
;
Frank R. Fronczek
Department of Chemistry
Louisiana State University
Baton Rouge
LA  70803-1804
USA
;
_publ_contact_author_email     'ffroncz@lsu.edu'
_publ_contact_author_fax     '(225) 578 3458'
_publ_contact_author_phone     '(225) 578 8270'
_publ_section_title
;
(<i>S</i>)-(<i>Z</i>)-Methyl
2-[2,3-bis(benzyloxycarbonyl)guanidino]-4-methylpentanoate, absolute
configuration based on light atoms with Mo <i>K</i>\a radiation
;
loop_
    _publ_author_name
    _publ_author_footnote
    _publ_author_address
    'Fronczek, Chris F.' .
;    Department of Chemistry
     Louisiana State University
     Baton Rouge
     LA 70803-1804
     USA
;
    'Kil, HyunJoo' .
;    Department of Chemistry
     University of South Florida
     4202 E. Fowler Avenue, CHE 205A
     Tampa
     FL 33620-5250
     USA
;
    'McLaughlin, Mark L.' .
;    Department of Chemistry
     University of South Florida
     4202 E. Fowler Avenue, CHE 205A
     Tampa
     FL 33620-5250
     USA
;
    'Fronczek, Frank R.' .
;    Department of Chemistry
     Louisiana State University
     Baton Rouge
     LA 70803-1804
     USA
;
data_I
_audit_creation_method     SHELXL-97
_chemical_name_systematic
;
(<i>S</i>)-(<i>Z</i>)-Methyl
2-[2,3-bis(benzyloxycarbonyl)guanidino]-4-methylpentanoate
;
_chemical_name_common     ?
_chemical_formula_moiety     'C24 H29 N3 O6'
_chemical_formula_sum     'C24 H29 N3 O6'
_chemical_formula_weight     455.50
_chemical_melting_point     ?
_symmetry_cell_setting     orthorhombic
_symmetry_space_group_name_H-M     'P 21 21 21'
_symmetry_space_group_name_Hall     'P 2ac 2ab'
loop_
    _symmetry_equiv_pos_as_xyz
    'x, y, z'
    '-x+1/2, -y, z+1/2'
    'x+1/2, -y+1/2, -z'
    '-x, y+1/2, -z+1/2'
_cell_length_a     7.7203(5)
_cell_length_b     14.2043(10)
_cell_length_c     21.280(2)
_cell_angle_alpha     90
_cell_angle_beta     90
_cell_angle_gamma     90
_cell_volume     2333.6(3)
_cell_formula_units_Z     4
_cell_measurement_reflns_used     5760
_cell_measurement_theta_min     2.5
_cell_measurement_theta_max     36.1
_cell_measurement_temperature     90.0(5)
_exptl_crystal_description     'fragment'
_exptl_crystal_colour     'colourless'
_exptl_crystal_size_max     0.30
_exptl_crystal_size_mid     0.28
_exptl_crystal_size_min     0.15
_exptl_crystal_density_diffrn     1.297
_exptl_crystal_density_meas     ?
_exptl_crystal_density_method     'not measured'
_exptl_crystal_F_000     968
_exptl_absorpt_coefficient_mu     0.094
_exptl_absorpt_correction_type     none
_exptl_absorpt_process_details     ?
_exptl_absorpt_correction_T_min     ?
_exptl_absorpt_correction_T_max     ?
_exptl_special_details
;
;
_diffrn_ambient_temperature     90.0(5)
_diffrn_radiation_type     MoK\a
_diffrn_radiation_wavelength     0.71073
_diffrn_radiation_source     'fine-focus sealed tube'
_diffrn_radiation_monochromator     graphite
_diffrn_measurement_device
                'Nonius KappaCCD (with an Oxford Cryosystems Cryostream cooler)'
_diffrn_measurement_method     ' \w and \f'
_diffrn_detector_area_resol_mean     ?
_diffrn_reflns_number     43001
_diffrn_reflns_av_R_equivalents     0.056
_diffrn_reflns_av_sigmaI/netI     0.0333
_diffrn_reflns_theta_min     2.8
_diffrn_reflns_theta_max     36.1
_diffrn_reflns_theta_full     25.00
_diffrn_measured_fraction_theta_max     0.953
_diffrn_measured_fraction_theta_full     0.999
_diffrn_reflns_limit_h_min     -12
_diffrn_reflns_limit_h_max     12
_diffrn_reflns_limit_k_min     -22
_diffrn_reflns_limit_k_max     22
_diffrn_reflns_limit_l_min     -34
_diffrn_reflns_limit_l_max     34
_diffrn_standards_number     ?
_diffrn_standards_interval_count     ?
_diffrn_standards_interval_time     ?
_diffrn_standards_decay_%     ?
_refine_special_details
;
Refinement of <i>F</i>^2^ against ALL reflections. The weighted <i>R</i>-factor
<i>wR</i> and goodness of fit <i>S</i> are based on <i>F</i>^2^, conventional
<i>R</i>-factors <i>R</i> are based on <i>F</i>, with <i>F</i> set to zero for
negative <i>F</i>^2^. The threshold expression of <i>F</i>^2^ >
\s(<i>F</i>^2^) is used only for calculating <i>R</i>-factors(gt) <i>etc</i>.
and is not relevant to the choice of reflections for refinement.
<i>R</i>-factors based on <i>F</i>^2^ are statistically about twice as large
as those based on <i>F</i>, and <i>R</i>- factors based on ALL data will be
even larger.
;
_reflns_number_total     10411
_reflns_number_gt     9219
_reflns_threshold_expression     I>2\s(I)
_refine_ls_structure_factor_coef     Fsqd
_refine_ls_matrix_type     full
_refine_ls_R_factor_all     0.0522
_refine_ls_R_factor_gt     0.0425
_refine_ls_wR_factor_gt     0.0953
_refine_ls_wR_factor_ref     0.1007
_refine_ls_goodness_of_fit_ref     1.020
_refine_ls_restrained_S_all     1.020
_refine_ls_number_reflns     10411
_refine_ls_number_parameters     307
_refine_ls_number_restraints     0
_refine_ls_hydrogen_treatment     mixed
_refine_ls_weighting_scheme     calc
_refine_ls_weighting_details
         'calc w=1/[\s^2^(Fo^2^)+(0.0473P)^2^+0.6349P] where P=(Fo^2^+2Fc^2^)/3'
_atom_sites_solution_hydrogens     geom
_atom_sites_solution_primary     direct
_atom_sites_solution_secondary     difmap
_refine_ls_shift/su_max     0.001
_refine_ls_shift/su_mean     0.000
_refine_diff_density_max     0.331
_refine_diff_density_min     -0.276
_refine_ls_extinction_method     none
_refine_ls_extinction_coef     ?
_refine_ls_abs_structure_details     'Flack (1983), 4545 Friedel pairs'
_refine_ls_abs_structure_Flack     0.2(5)
loop_
    _atom_type_symbol
    _atom_type_description
    _atom_type_scat_dispersion_real
    _atom_type_scat_dispersion_imag
    _atom_type_scat_source
    'C' 'C' 0.0033 0.0016
                         'International Tables Vol C Tables 4.2.6.8 and 6.1.1.4'
    'H' 'H' 0.0000 0.0000
                         'International Tables Vol C Tables 4.2.6.8 and 6.1.1.4'
    'N' 'N' 0.0061 0.0033
                         'International Tables Vol C Tables 4.2.6.8 and 6.1.1.4'
    'O' 'O' 0.0106 0.0060
                         'International Tables Vol C Tables 4.2.6.8 and 6.1.1.4'
_computing_data_collection     'COLLECT (Nonius, 2000)'
_computing_cell_refinement     'SCALEPACK (Otwinowski & Minor, 1997)'
_computing_data_reduction     'DENZO and SCALEPACK (Otwinowski & Minor, 1997)'
_computing_structure_solution     'SIR97 (Altomare  <i>et al.</i>, 1999)'
_computing_structure_refinement     'SHELXL97 (Sheldrick, 2008)'
_computing_molecular_graphics     'ORTEP-3 for Windows (Farrugia, 1997)'
_computing_publication_material     'SHELXL97 (Sheldrick, 2008)'
loop_
    _atom_site_type_symbol
    _atom_site_label
    _atom_site_fract_x
    _atom_site_fract_y
    _atom_site_fract_z
    _atom_site_U_iso_or_equiv
    _atom_site_adp_type
    _atom_site_calc_flag
    _atom_site_refinement_flags
    _atom_site_occupancy
    _atom_site_disorder_assembly
    _atom_site_disorder_group
    O O1 0.58734(12) 0.48105(6) 0.79229(4) 0.01853(16) Uani d . 1 . .
    O O2 0.69349(11) 0.37173(6) 0.72588(4) 0.01797(15) Uani d . 1 . .
    O O3 0.66892(11) 0.75163(5) 0.55412(3) 0.01520(14) Uani d . 1 . .
    O O4 0.70303(12) 0.64048(5) 0.47943(4) 0.01833(15) Uani d . 1 . .
    O O5 0.57441(13) 0.31412(5) 0.54332(4) 0.02052(17) Uani d . 1 . .
    O O6 0.65667(11) 0.35908(5) 0.44569(3) 0.01435(13) Uani d . 1 . .
    N N1 0.55713(12) 0.46022(6) 0.62459(4) 0.01239(14) Uani d . 1 . .
    H H1N 0.555(2) 0.4008(11) 0.6200(7) 0.015 Uiso d . 1 . .
    N N2 0.62092(12) 0.60509(5) 0.58336(4) 0.01166(14) Uani d . 1 . .
    N N3 0.63981(13) 0.46856(6) 0.51925(4) 0.01316(15) Uani d . 1 . .
    H H3N 0.665(2) 0.5094(11) 0.4900(7) 0.016 Uiso d . 1 . .
    C C1 0.66331(18) 0.43149(9) 0.84503(5) 0.0225(2) Uani d . 1 . .
    H H1A 0.6032 0.3714 0.8511 0.034 Uiso calc R 1 . .
    H H1B 0.6519 0.4699 0.8831 0.034 Uiso calc R 1 . .
    H H1C 0.7862 0.4197 0.8366 0.034 Uiso calc R 1 . .
    C C2 0.61124(13) 0.44220(7) 0.73573(4) 0.01164(15) Uani d . 1 . .
    C C3 0.51657(13) 0.49959(7) 0.68598(4) 0.01065(15) Uani d . 1 . .
    H H3 0.5592 0.5660 0.6876 0.013 Uiso calc R 1 . .
    C C4 0.32033(13) 0.49892(7) 0.69888(4) 0.01355(16) Uani d . 1 . .
    H H4A 0.2779 0.4334 0.6954 0.016 Uiso calc R 1 . .
    H H4B 0.3005 0.5198 0.7427 0.016 Uiso calc R 1 . .
    C C5 0.21252(14) 0.56144(7) 0.65481(5) 0.01525(17) Uani d . 1 . .
    H H5 0.2404 0.5437 0.6105 0.018 Uiso calc R 1 . .
    C C6 0.01921(16) 0.54251(9) 0.66614(7) 0.0256(2) Uani d . 1 . .
    H H6A -0.0103 0.5586 0.7096 0.038 Uiso calc R 1 . .
    H H6B -0.0055 0.4758 0.6587 0.038 Uiso calc R 1 . .
    H H6C -0.0499 0.5811 0.6374 0.038 Uiso calc R 1 . .
    C C7 0.25316(14) 0.66599(7) 0.66332(5) 0.01623(18) Uani d . 1 . .
    H H7A 0.1775 0.7033 0.6360 0.024 Uiso calc R 1 . .
    H H7B 0.3744 0.6778 0.6522 0.024 Uiso calc R 1 . .
    H H7C 0.2336 0.6839 0.7072 0.024 Uiso calc R 1 . .
    C C8 0.60582(13) 0.51301(6) 0.57593(4) 0.01072(15) Uani d . 1 . .
    C C9 0.66760(13) 0.66107(7) 0.53418(4) 0.01203(15) Uani d . 1 . .
    C C10 0.70649(16) 0.82125(7) 0.50644(5) 0.01594(18) Uani d . 1 . .
    H H10A 0.6129 0.8227 0.4747 0.019 Uiso calc R 1 . .
    H H10B 0.8168 0.8061 0.4850 0.019 Uiso calc R 1 . .
    C C11 0.71972(14) 0.91503(7) 0.53912(5) 0.01436(17) Uani d . 1 . .
    C C12 0.83270(16) 0.92721(8) 0.58972(5) 0.01901(19) Uani d . 1 . .
    H H12 0.9022 0.8761 0.6036 0.023 Uiso calc R 1 . .
    C C13 0.84373(17) 1.01415(9) 0.61988(6) 0.0235(2) Uani d . 1 . .
    H H13 0.9205 1.0221 0.6544 0.028 Uiso calc R 1 . .
    C C14 0.74245(17) 1.08929(8) 0.59950(6) 0.0243(2) Uani d . 1 . .
    H H14 0.7502 1.1485 0.6201 0.029 Uiso calc R 1 . .
    C C15 0.63033(17) 1.07768(7) 0.54924(6) 0.0220(2) Uani d . 1 . .
    H H15 0.5616 1.1290 0.5353 0.026 Uiso calc R 1 . .
    C C16 0.61826(16) 0.99065(7) 0.51914(5) 0.01785(18) Uani d . 1 . .
    H H16 0.5406 0.9828 0.4849 0.021 Uiso calc R 1 . .
    C C17 0.61893(14) 0.37440(7) 0.50618(5) 0.01343(16) Uani d . 1 . .
    C C18 0.63343(15) 0.26163(7) 0.42515(5) 0.01528(18) Uani d . 1 . .
    H H18A 0.5126 0.2412 0.4326 0.018 Uiso calc R 1 . .
    H H18B 0.7119 0.2194 0.4489 0.018 Uiso calc R 1 . .
    C C19 0.67470(14) 0.25779(6) 0.35627(4) 0.01216(15) Uani d . 1 . .
    C C20 0.55057(14) 0.22770(7) 0.31311(5) 0.01544(17) Uani d . 1 . .
    H H20 0.4373 0.2120 0.3270 0.019 Uiso calc R 1 . .
    C C21 0.59258(16) 0.22057(8) 0.24956(5) 0.0188(2) Uani d . 1 . .
    H H21 0.5084 0.1988 0.2204 0.023 Uiso calc R 1 . .
    C C22 0.75696(16) 0.24510(8) 0.22862(5) 0.0190(2) Uani d . 1 . .
    H H22 0.7849 0.2410 0.1852 0.023 Uiso calc R 1 . .
    C C23 0.88041(15) 0.27570(7) 0.27170(5) 0.01767(18) Uani d . 1 . .
    H H23 0.9928 0.2928 0.2576 0.021 Uiso calc R 1 . .
    C C24 0.84025(14) 0.28140(7) 0.33530(5) 0.01503(17) Uani d . 1 . .
    H H24 0.9257 0.3014 0.3645 0.018 Uiso calc R 1 . .
loop_
    _atom_site_aniso_label
    _atom_site_aniso_U_11
    _atom_site_aniso_U_22
    _atom_site_aniso_U_33
    _atom_site_aniso_U_12
    _atom_site_aniso_U_13
    _atom_site_aniso_U_23
    O1 0.0276(4) 0.0184(3) 0.0095(3) 0.0087(3) -0.0024(3) -0.0005(3)
    O2 0.0190(4) 0.0179(3) 0.0170(3) 0.0076(3) 0.0007(3) 0.0004(3)
    O3 0.0251(4) 0.0083(3) 0.0122(3) -0.0017(3) 0.0044(3) 0.0002(2)
    O4 0.0303(4) 0.0128(3) 0.0120(3) -0.0029(3) 0.0067(3) -0.0006(2)
    O5 0.0370(5) 0.0108(3) 0.0137(3) -0.0018(3) 0.0072(3) -0.0001(3)
    O6 0.0222(4) 0.0101(3) 0.0107(3) -0.0015(3) 0.0039(3) -0.0022(2)
    N1 0.0194(4) 0.0083(3) 0.0095(3) -0.0002(3) 0.0026(3) -0.0005(2)
    N2 0.0163(4) 0.0084(3) 0.0103(3) -0.0011(3) 0.0016(3) 0.0001(2)
    N3 0.0209(4) 0.0087(3) 0.0099(3) -0.0009(3) 0.0035(3) -0.0003(2)
    C1 0.0282(6) 0.0277(5) 0.0115(4) 0.0081(5) -0.0040(4) 0.0028(4)
    C2 0.0121(4) 0.0126(4) 0.0103(3) -0.0008(3) 0.0002(3) 0.0011(3)
    C3 0.0141(4) 0.0096(3) 0.0083(3) 0.0009(3) 0.0012(3) 0.0000(3)
    C4 0.0127(4) 0.0144(4) 0.0136(4) 0.0011(3) 0.0005(3) 0.0016(3)
    C5 0.0156(4) 0.0147(4) 0.0154(4) 0.0030(3) -0.0035(3) -0.0015(3)
    C6 0.0152(5) 0.0239(5) 0.0377(7) 0.0013(4) -0.0054(5) -0.0014(5)
    C7 0.0177(5) 0.0139(4) 0.0171(4) 0.0043(3) -0.0029(3) -0.0012(3)
    C8 0.0124(4) 0.0105(3) 0.0092(3) 0.0006(3) 0.0005(3) -0.0004(3)
    C9 0.0128(4) 0.0100(3) 0.0132(4) -0.0004(3) 0.0006(3) 0.0002(3)
    C10 0.0252(5) 0.0099(4) 0.0127(4) -0.0022(3) 0.0047(4) 0.0019(3)
    C11 0.0193(4) 0.0094(3) 0.0144(4) -0.0018(3) 0.0053(3) 0.0004(3)
    C12 0.0218(5) 0.0158(4) 0.0195(4) -0.0004(4) 0.0029(4) -0.0013(4)
    C13 0.0238(5) 0.0228(5) 0.0239(5) -0.0051(4) 0.0040(4) -0.0084(4)
    C14 0.0280(6) 0.0147(4) 0.0302(6) -0.0059(4) 0.0126(5) -0.0070(4)
    C15 0.0289(6) 0.0111(4) 0.0259(5) 0.0028(4) 0.0118(4) 0.0016(4)
    C16 0.0223(5) 0.0137(4) 0.0175(4) 0.0019(4) 0.0059(4) 0.0024(3)
    C17 0.0180(4) 0.0108(4) 0.0115(4) 0.0009(3) 0.0024(3) -0.0022(3)
    C18 0.0231(5) 0.0096(4) 0.0132(4) -0.0026(3) 0.0042(3) -0.0027(3)
    C19 0.0155(4) 0.0097(3) 0.0113(3) 0.0005(3) 0.0013(3) -0.0017(3)
    C20 0.0140(4) 0.0146(4) 0.0178(4) 0.0018(3) -0.0006(3) -0.0039(3)
    C21 0.0219(5) 0.0186(4) 0.0158(4) 0.0056(4) -0.0070(4) -0.0041(4)
    C22 0.0287(6) 0.0165(4) 0.0118(4) 0.0045(4) 0.0010(4) 0.0008(3)
    C23 0.0199(5) 0.0169(4) 0.0163(4) -0.0009(4) 0.0045(4) 0.0015(3)
    C24 0.0163(4) 0.0150(4) 0.0138(4) -0.0025(3) 0.0005(3) -0.0005(3)
_geom_special_details
;
All e.s.d.'s (except the e.s.d. in the dihedral angle between two l.s. planes)
are estimated using the full covariance matrix. The cell e.s.d.'s are taken
into account individually in the estimation of e.s.d.'s in distances, angles
and torsion angles; correlations between e.s.d.'s in cell parameters are only
used when they are defined by crystal symmetry. An approximate (isotropic)
treatment of cell e.s.d.'s is used for estimating e.s.d.'s involving l.s.
planes.
;
loop_
    _geom_bond_atom_site_label_1
    _geom_bond_atom_site_label_2
    _geom_bond_site_symmetry_2
    _geom_bond_distance
    _geom_bond_publ_flag
    O1 C2 . 1.3369(12) ?
    O1 C1 . 1.4488(13) ?
    O2 C2 . 1.2037(12) ?
    O3 C9 . 1.3546(12) ?
    O3 C10 . 1.4462(12) ?
    O4 C9 . 1.2321(12) ?
    O5 C17 . 1.2147(12) ?
    O6 C17 . 1.3377(12) ?
    O6 C18 . 1.4626(12) ?
    N1 C8 . 1.3326(12) ?
    N1 C3 . 1.4550(12) ?
    N1 H1N . 0.849(16) ?
    N2 C8 . 1.3225(12) ?
    N2 C9 . 1.3628(12) ?
    N3 C17 . 1.3756(12) ?
    N3 C8 . 1.3864(12) ?
    N3 H3N . 0.873(16) ?
    C1 H1A . 0.9800 ?
    C1 H1B . 0.9800 ?
    C1 H1C . 0.9800 ?
    C2 C3 . 1.5230(13) ?
    C3 C4 . 1.5397(14) ?
    C3 H3 . 1.0000 ?
    C4 C5 . 1.5366(14) ?
    C4 H4A . 0.9900 ?
    C4 H4B . 0.9900 ?
    C5 C7 . 1.5286(15) ?
    C5 C6 . 1.5355(17) ?
    C5 H5 . 1.0000 ?
    C6 H6A . 0.9800 ?
    C6 H6B . 0.9800 ?
    C6 H6C . 0.9800 ?
    C7 H7A . 0.9800 ?
    C7 H7B . 0.9800 ?
    C7 H7C . 0.9800 ?
    C10 C11 . 1.5061(14) ?
    C10 H10A . 0.9900 ?
    C10 H10B . 0.9900 ?
    C11 C16 . 1.3958(15) ?
    C11 C12 . 1.3966(16) ?
    C12 C13 . 1.3943(16) ?
    C12 H12 . 0.9500 ?
    C13 C14 . 1.3923(19) ?
    C13 H13 . 0.9500 ?
    C14 C15 . 1.386(2) ?
    C14 H14 . 0.9500 ?
    C15 C16 . 1.3954(15) ?
    C15 H15 . 0.9500 ?
    C16 H16 . 0.9500 ?
    C18 C19 . 1.5011(14) ?
    C18 H18A . 0.9900 ?
    C18 H18B . 0.9900 ?
    C19 C20 . 1.3944(14) ?
    C19 C24 . 1.3947(15) ?
    C20 C21 . 1.3944(16) ?
    C20 H20 . 0.9500 ?
    C21 C22 . 1.3895(18) ?
    C21 H21 . 0.9500 ?
    C22 C23 . 1.3920(17) ?
    C22 H22 . 0.9500 ?
    C23 C24 . 1.3910(15) ?
    C23 H23 . 0.9500 ?
    C24 H24 . 0.9500 ?
loop_
    _geom_angle_atom_site_label_1
    _geom_angle_atom_site_label_2
    _geom_angle_atom_site_label_3
    _geom_angle_site_symmetry_1
    _geom_angle_site_symmetry_3
    _geom_angle
    _geom_angle_publ_flag
    C2 O1 C1 . . 116.17(8) ?
    C9 O3 C10 . . 115.54(8) ?
    C17 O6 C18 . . 114.50(8) ?
    C8 N1 C3 . . 122.83(8) ?
    C8 N1 H1N . . 118.5(11) ?
    C3 N1 H1N . . 118.6(11) ?
    C8 N2 C9 . . 120.56(8) ?
    C17 N3 C8 . . 126.62(8) ?
    C17 N3 H3N . . 121.8(10) ?
    C8 N3 H3N . . 111.1(10) ?
    O1 C1 H1A . . 109.5 ?
    O1 C1 H1B . . 109.5 ?
    H1A C1 H1B . . 109.5 ?
    O1 C1 H1C . . 109.5 ?
    H1A C1 H1C . . 109.5 ?
    H1B C1 H1C . . 109.5 ?
    O2 C2 O1 . . 124.94(9) ?
    O2 C2 C3 . . 125.25(9) ?
    O1 C2 C3 . . 109.80(8) ?
    N1 C3 C2 . . 108.37(8) ?
    N1 C3 C4 . . 111.68(8) ?
    C2 C3 C4 . . 110.18(8) ?
    N1 C3 H3 . . 108.9 ?
    C2 C3 H3 . . 108.9 ?
    C4 C3 H3 . . 108.9 ?
    C5 C4 C3 . . 114.87(8) ?
    C5 C4 H4A . . 108.5 ?
    C3 C4 H4A . . 108.5 ?
    C5 C4 H4B . . 108.5 ?
    C3 C4 H4B . . 108.5 ?
    H4A C4 H4B . . 107.5 ?
    C7 C5 C6 . . 110.55(9) ?
    C7 C5 C4 . . 112.21(8) ?
    C6 C5 C4 . . 109.24(9) ?
    C7 C5 H5 . . 108.2 ?
    C6 C5 H5 . . 108.2 ?
    C4 C5 H5 . . 108.2 ?
    C5 C6 H6A . . 109.5 ?
    C5 C6 H6B . . 109.5 ?
    H6A C6 H6B . . 109.5 ?
    C5 C6 H6C . . 109.5 ?
    H6A C6 H6C . . 109.5 ?
    H6B C6 H6C . . 109.5 ?
    C5 C7 H7A . . 109.5 ?
    C5 C7 H7B . . 109.5 ?
    H7A C7 H7B . . 109.5 ?
    C5 C7 H7C . . 109.5 ?
    H7A C7 H7C . . 109.5 ?
    H7B C7 H7C . . 109.5 ?
    N2 C8 N1 . . 119.24(8) ?
    N2 C8 N3 . . 122.53(8) ?
    N1 C8 N3 . . 118.24(8) ?
    O4 C9 O3 . . 121.32(9) ?
    O4 C9 N2 . . 130.27(9) ?
    O3 C9 N2 . . 108.40(8) ?
    O3 C10 C11 . . 107.12(8) ?
    O3 C10 H10A . . 110.3 ?
    C11 C10 H10A . . 110.3 ?
    O3 C10 H10B . . 110.3 ?
    C11 C10 H10B . . 110.3 ?
    H10A C10 H10B . . 108.5 ?
    C16 C11 C12 . . 119.34(10) ?
    C16 C11 C10 . . 120.13(10) ?
    C12 C11 C10 . . 120.53(10) ?
    C13 C12 C11 . . 120.18(11) ?
    C13 C12 H12 . . 119.9 ?
    C11 C12 H12 . . 119.9 ?
    C14 C13 C12 . . 120.09(12) ?
    C14 C13 H13 . . 120.0 ?
    C12 C13 H13 . . 120.0 ?
    C15 C14 C13 . . 119.99(11) ?
    C15 C14 H14 . . 120.0 ?
    C13 C14 H14 . . 120.0 ?
    C14 C15 C16 . . 120.10(11) ?
    C14 C15 H15 . . 120.0 ?
    C16 C15 H15 . . 120.0 ?
    C15 C16 C11 . . 120.30(11) ?
    C15 C16 H16 . . 119.9 ?
    C11 C16 H16 . . 119.9 ?
    O5 C17 O6 . . 124.96(9) ?
    O5 C17 N3 . . 125.94(9) ?
    O6 C17 N3 . . 109.10(8) ?
    O6 C18 C19 . . 107.47(8) ?
    O6 C18 H18A . . 110.2 ?
    C19 C18 H18A . . 110.2 ?
    O6 C18 H18B . . 110.2 ?
    C19 C18 H18B . . 110.2 ?
    H18A C18 H18B . . 108.5 ?
    C20 C19 C24 . . 119.53(9) ?
    C20 C19 C18 . . 120.56(9) ?
    C24 C19 C18 . . 119.88(9) ?
    C19 C20 C21 . . 120.08(10) ?
    C19 C20 H20 . . 120.0 ?
    C21 C20 H20 . . 120.0 ?
    C22 C21 C20 . . 120.35(10) ?
    C22 C21 H21 . . 119.8 ?
    C20 C21 H21 . . 119.8 ?
    C21 C22 C23 . . 119.50(10) ?
    C21 C22 H22 . . 120.2 ?
    C23 C22 H22 . . 120.2 ?
    C24 C23 C22 . . 120.42(11) ?
    C24 C23 H23 . . 119.8 ?
    C22 C23 H23 . . 119.8 ?
    C23 C24 C19 . . 120.10(10) ?
    C23 C24 H24 . . 119.9 ?
    C19 C24 H24 . . 119.9 ?
loop_
    _geom_torsion_atom_site_label_1
    _geom_torsion_atom_site_label_2
    _geom_torsion_atom_site_label_3
    _geom_torsion_atom_site_label_4
    _geom_torsion_site_symmetry_1
    _geom_torsion_site_symmetry_2
    _geom_torsion_site_symmetry_3
    _geom_torsion_site_symmetry_4
    _geom_torsion
    _geom_torsion_publ_flag
    C1 O1 C2 O2 . . . . -1.94(16) ?
    C1 O1 C2 C3 . . . . 177.18(9) ?
    C8 N1 C3 C2 . . . . -132.15(10) ?
    C8 N1 C3 C4 . . . . 106.31(11) ?
    O2 C2 C3 N1 . . . . -5.64(14) ?
    O1 C2 C3 N1 . . . . 175.24(8) ?
    O2 C2 C3 C4 . . . . 116.82(11) ?
    O1 C2 C3 C4 . . . . -62.30(11) ?
    N1 C3 C4 C5 . . . . -64.38(11) ?
    C2 C3 C4 C5 . . . . 175.13(8) ?
    C3 C4 C5 C7 . . . . -65.68(11) ?
    C3 C4 C5 C6 . . . . 171.35(9) ?
    C9 N2 C8 N1 . . . . -178.87(9) ?
    C9 N2 C8 N3 . . . . 1.53(15) ?
    C3 N1 C8 N2 . . . . 1.03(15) ?
    C3 N1 C8 N3 . . . . -179.35(9) ?
    C17 N3 C8 N2 . . . . -176.29(10) ?
    C17 N3 C8 N1 . . . . 4.11(16) ?
    C10 O3 C9 O4 . . . . 2.71(15) ?
    C10 O3 C9 N2 . . . . -176.60(9) ?
    C8 N2 C9 O4 . . . . -0.78(18) ?
    C8 N2 C9 O3 . . . . 178.44(9) ?
    C9 O3 C10 C11 . . . . -174.34(9) ?
    O3 C10 C11 C16 . . . . -125.47(10) ?
    O3 C10 C11 C12 . . . . 54.29(13) ?
    C16 C11 C12 C13 . . . . 0.00(16) ?
    C10 C11 C12 C13 . . . . -179.77(10) ?
    C11 C12 C13 C14 . . . . -0.20(18) ?
    C12 C13 C14 C15 . . . . 0.08(18) ?
    C13 C14 C15 C16 . . . . 0.24(18) ?
    C14 C15 C16 C11 . . . . -0.45(17) ?
    C12 C11 C16 C15 . . . . 0.33(16) ?
    C10 C11 C16 C15 . . . . -179.91(10) ?
    C18 O6 C17 O5 . . . . 2.47(16) ?
    C18 O6 C17 N3 . . . . -177.91(9) ?
    C8 N3 C17 O5 . . . . -3.52(19) ?
    C8 N3 C17 O6 . . . . 176.87(10) ?
    C17 O6 C18 C19 . . . . 177.95(9) ?
    O6 C18 C19 C20 . . . . -120.63(10) ?
    O6 C18 C19 C24 . . . . 61.55(12) ?
    C24 C19 C20 C21 . . . . 0.56(15) ?
    C18 C19 C20 C21 . . . . -177.26(9) ?
    C19 C20 C21 C22 . . . . -1.28(16) ?
    C20 C21 C22 C23 . . . . 0.85(16) ?
    C21 C22 C23 C24 . . . . 0.28(16) ?
    C22 C23 C24 C19 . . . . -0.99(16) ?
    C20 C19 C24 C23 . . . . 0.56(15) ?
    C18 C19 C24 C23 . . . . 178.40(9) ?
loop_
    _geom_hbond_atom_site_label_D
    _geom_hbond_atom_site_label_H
    _geom_hbond_atom_site_label_A
    _geom_hbond_site_symmetry_A
    _geom_hbond_distance_DH
    _geom_hbond_distance_HA
    _geom_hbond_distance_DA
    _geom_hbond_angle_DHA
    N1 H1N O5 . 0.849(16) 2.051(16) 2.7047(11) 133.3(14)
    N3 H3N O4 . 0.873(16) 1.898(16) 2.6306(11) 140.4(14)
