# Supplementary material for: (S)-(Z)-Methyl 2-[2,3-bis­(benzyl­oxy­carbon­yl)guanidino]-4-methyl­penta­no­ate
Source: Acta Crystallogr Sect E Struct Rep Online. 2010 Dec 4;67(Pt 1):o27–8. doi: 10.1107/S1600536810050130 (PMC3050400; doi:10.1107/S1600536810050130)
Supplement: Supplementary file 2 [file e-67-00o27-Isup2.hkl]

#
# h,k,l, Fc-squared, Fo-squared, sigma(Fo-squared) and status flag
#
data_I
_shelx_title ' HJ-I-108'
_shelx_refln_list_code          4
_shelx_F_calc_maximum      216.47
_exptl_crystal_F_000       968.00
_reflns_d_resolution_high  0.6037
 
loop_
 _symmetry_equiv_pos_as_xyz
 'x, y, z'
 '-x+1/2, -y, z+1/2'
 'x+1/2, -y+1/2, -z'
 '-x, y+1/2, -z+1/2'
 
_cell_length_a     7.7203
_cell_length_b    14.2043
_cell_length_c    21.2800
_cell_angle_alpha  90.000
_cell_angle_beta   90.000
_cell_angle_gamma  90.000
 
_shelx_F_squared_multiplier     1.000
 
loop_
 _refln_index_h
 _refln_index_k
 _refln_index_l
 _refln_F_squared_calc
 _refln_F_squared_meas
 _refln_F_squared_sigma
 _refln_observed_status
   2   0   0    14111.30    14261.37    200.96 o
   4   0   0     6638.70     6869.21    102.56 o
   6   0   0      458.54      464.64      9.60 o
   8   0   0       43.70       52.93      4.87 o
  10   0   0        1.69       14.06      9.65 o
  12   0   0        3.53      -10.75     11.04 o
   1   1   0      255.42      286.13      2.92 o
   2   1   0     2277.03     2268.36     17.68 o
   3   1   0    12224.22    12576.53    124.90 o
   4   1   0     2502.81     2726.73     27.13 o
   5   1   0      384.96      370.71      4.76 o
   6   1   0       90.30      104.47      2.02 o
   7   1   0       16.34       18.86      1.71 o
   8   1   0       18.19       21.99      3.02 o
   9   1   0       24.50       18.97      4.43 o
  10   1   0       43.41       51.32      6.38 o
  11   1   0       19.19       21.76      6.23 o
  12   1   0        1.05        2.13      6.72 o
   0   2   0     3134.94     2853.52     44.95 o
   1   2   0     2154.33     2119.99     18.24 o
   2   2   0     2792.07     2887.99     23.93 o
   3   2   0      214.07      211.76      2.88 o
   4   2   0      122.92      106.75      1.79 o
   5   2   0      100.08      105.22      2.28 o
   6   2   0        0.44        1.09      1.55 o
   7   2   0      112.74      114.84      3.18 o
   8   2   0      184.84      206.74      7.12 o
   9   2   0       17.28       23.53      3.84 o
  10   2   0      170.54      196.20     10.06 o
  11   2   0        2.16        3.67      5.99 o
  12   2   0       33.46       30.73      7.00 o
   1   3   0     4055.66     4476.40     38.08 o
   2   3   0     4084.27     3935.80     35.71 o
   3   3   0       77.98       94.12      1.91 o
   4   3   0      710.08      735.03      8.73 o
   5   3   0     2690.52     2968.34     29.66 o
   6   3   0      516.46      526.87      8.53 o
   7   3   0      762.60      775.14     12.40 o
   8   3   0      240.49      226.78      7.46 o
   9   3   0       14.76       10.11      4.16 o
  10   3   0       64.38       56.04      5.37 o
  11   3   0        1.75       -5.18      5.18 o
  12   3   0        3.31        7.01      5.18 o
   0   4   0    14426.22    14792.28    270.89 o
   1   4   0     4922.83     4941.59     48.71 o
   2   4   0     5011.53     5173.90     56.96 o
   3   4   0        8.36        9.19      0.90 o
   4   4   0      900.30     1009.73     12.59 o
   5   4   0      112.75      102.71      2.51 o
   6   4   0       47.98       40.45      2.05 o
   7   4   0       17.40       18.33      1.81 o
   8   4   0        2.48        2.43      3.35 o
   9   4   0        3.11        2.76      4.27 o
  10   4   0        7.81        8.45      3.81 o
  11   4   0       10.11        8.90      5.83 o
  12   4   0       50.66       63.11     11.99 o
   1   5   0      174.93      198.99      2.45 o
   2   5   0      615.98      678.45      7.73 o
   3   5   0      486.07      427.02      6.65 o
   4   5   0      260.70      281.53      4.15 o
   5   5   0      203.50      232.78      4.15 o
   6   5   0       20.95       19.63      1.98 o
   7   5   0       47.95       48.87      2.60 o
   8   5   0       12.94       18.22      3.38 o
   9   5   0       19.55       18.65      4.27 o
  10   5   0       80.92       76.10      6.48 o
  11   5   0       21.35       14.06      5.67 o
  12   5   0        6.52        3.97      8.88 o
   0   6   0       52.81       89.85      2.34 o
   1   6   0      989.27     1094.82     12.28 o
   2   6   0     1111.53     1277.05     13.26 o
   3   6   0       22.10       41.72      1.29 o
   4   6   0        0.50       -1.24      1.24 o
   5   6   0        2.43        3.22      1.24 o
   6   6   0        0.00        0.90      1.98 o
   7   6   0       65.69       61.15      2.71 o
   8   6   0       62.93       66.08      4.43 o
   9   6   0       28.13       36.17      4.47 o
  10   6   0       85.22       78.50      5.93 o
  11   6   0       11.43       29.51      8.61 o
   1   7   0     3291.11     3526.29     36.75 o
   2   7   0      149.10      172.68      2.60 o
   3   7   0      267.14      255.98      3.57 o
   4   7   0      649.85      672.02      8.99 o
   5   7   0      248.52      246.96      5.05 o
   6   7   0       93.17       88.90      2.80 o
   7   7   0       30.19       30.04      2.43 o
   8   7   0       36.26       40.13      3.92 o
   9   7   0       32.76       34.70      4.09 o
  10   7   0        2.81        0.46      7.23 o
  11   7   0       63.09       59.81      8.61 o
   0   8   0     3802.42     4026.36     65.96 o
   1   8   0     6263.26     6504.97     69.87 o
   2   8   0      284.19      269.62      3.66 o
   3   8   0      178.48      176.28      4.59 o
   4   8   0      966.41      936.40     15.91 o
   5   8   0      629.24      640.33      9.40 o
   6   8   0      465.03      459.85      7.96 o
   7   8   0      113.00      103.46      3.78 o
   8   8   0       26.11       24.13      6.08 o
   9   8   0       15.73       14.06      7.15 o
  10   8   0       14.52       10.75      7.79 o
  11   8   0       25.01       31.69      8.36 o
   1   9   0      370.96      411.82      5.53 o
   2   9   0      114.22      148.26      2.40 o
   3   9   0      182.49      212.83      5.05 o
   4   9   0        0.10        8.74      2.79 o
   5   9   0       16.49       22.23      2.91 o
   6   9   0        3.70       -2.13      2.28 o
   7   9   0      148.87      149.46      5.45 o
   8   9   0        7.01        8.61      5.80 o
   9   9   0       77.30       93.87      9.11 o
  10   9   0        4.37        0.61      6.71 o
  11   9   0      251.82      275.76     16.03 o
   0  10   0      683.48      844.14     14.38 o
   1  10   0       97.49       90.78      2.13 o
   2  10   0      860.35      873.87     10.24 o
   3  10   0      427.45      409.81      8.02 o
   4  10   0       29.94       25.36      2.74 o
   5  10   0        0.10        3.54      2.47 o
   6  10   0      337.09      351.90      8.36 o
   7  10   0      575.17      610.62     14.07 o
   8  10   0      130.97      128.48      8.97 o
   9  10   0      142.61      135.00     10.06 o
  10  10   0      103.09      117.50     10.99 o
  11  10   0        3.62       -2.43      8.38 o
   1  11   0     4601.52     4463.17     49.59 o
   2  11   0       46.08       42.37      1.61 o
   3  11   0      515.50      494.99      9.91 o
   4  11   0        0.15       -3.08      3.08 o
   5  11   0     1174.27     1183.33     21.28 o
   6  11   0      761.33      735.03     15.43 o
   7  11   0        8.00       12.26      3.98 o
   8  11   0      172.24      181.58     10.34 o
   9  11   0        2.67       -1.99      7.33 o
  10  11   0       11.68        6.55      7.92 o
  11  11   0       14.27      -13.78     16.81 o
   0  12   0     1212.82     1079.31     17.88 o
   1  12   0      442.15      461.98      6.38 o
   2  12   0     1370.57     1304.63     16.09 o
   3  12   0       22.77       22.94      2.73 o
   4  12   0       45.59       41.88      3.84 o
   5  12   0       17.75       19.95      3.54 o
   6  12   0       61.98       72.06      4.41 o
   7  12   0      116.95      125.13      5.54 o
   8  12   0       49.93       30.59      7.26 o
   9  12   0       83.04       91.73      9.72 o
  10  12   0       29.83       21.99      8.70 o
   1  13   0      563.13      488.96      7.66 o
   2  13   0      707.37      595.43      8.45 o
   3  13   0       90.17      105.99      4.07 o
   4  13   0      118.17      101.70      4.49 o
   5  13   0      229.36      240.01      6.91 o
   6  13   0      129.68      118.85      4.59 o
   7  13   0      147.41      154.34      7.99 o
   8  13   0        0.69        7.21      7.18 o
   9  13   0        1.70       -7.47      7.92 o
  10  13   0        0.00        2.43      9.14 o
   0  14   0      168.51      154.95      5.54 o
   1  14   0      415.49      405.31      6.98 o
   2  14   0       52.61       49.39      3.12 o
   3  14   0       36.29       42.37      3.38 o
   4  14   0      130.29      134.43      4.30 o
   5  14   0       17.50       11.67      3.05 o
   6  14   0      208.75      219.38      6.60 o
   7  14   0        8.48       19.19      5.85 o
   8  14   0        0.14       10.75      7.95 o
   9  14   0       13.11       10.43      9.03 o
   1  15   0        0.01        1.68      1.84 o
   2  15   0      146.58      117.50      4.29 o
   3  15   0      215.06      223.06      6.66 o
   4  15   0        0.29        2.28      3.22 o
   5  15   0      578.41      579.23     11.91 o
   6  15   0       22.02       27.39      4.01 o
   7  15   0       12.23       10.60      5.63 o
   8  15   0       16.47        6.12      8.27 o
   9  15   0        0.14        3.67      8.12 o
   0  16   0      376.32      377.41     10.09 o
   1  16   0        1.55       -0.46      1.85 o
   2  16   0       94.95       79.59      3.98 o
   3  16   0        9.41        7.21      3.38 o
   4  16   0        7.31       15.01      4.03 o
   5  16   0       54.94       66.90      5.47 o
   6  16   0      114.29      119.38      5.40 o
   7  16   0       12.08        9.34      5.67 o
   8  16   0       19.40       47.85      9.58 o
   9  16   0        1.08        7.01     10.43 o
   1  17   0       33.64       27.65      3.38 o
   2  17   0      288.91      275.35      7.40 o
   3  17   0       56.96       68.53      4.72 o
   4  17   0       83.89       93.40      4.78 o
   5  17   0        0.53       -0.77      4.46 o
   6  17   0      213.96      212.11      9.74 o
   7  17   0      133.60      136.73     10.99 o
   8  17   0      156.54      180.25     20.27 o
   0  18   0       23.48       26.37      6.86 o
   1  18   0      114.10      115.89      4.79 o
   2  18   0      248.95      238.86      7.66 o
   3  18   0      702.57      775.14     17.23 o
   4  18   0        2.66        2.91      5.19 o
   5  18   0        9.84       11.33      4.24 o
   6  18   0       13.02       14.71      6.55 o
   7  18   0        0.29        0.46      8.15 o
   1  19   0       14.08       16.37      3.71 o
   2  19   0       58.86       65.09      4.99 o
   3  19   0       26.15       23.29      4.78 o
   4  19   0        5.71        0.00      1.53 o
   5  19   0        8.24       14.71      4.93 o
   6  19   0       60.88       68.53      8.19 o
   7  19   0        1.94       12.26     14.82 o
   0  20   0       44.80       45.48      7.35 o
   1  20   0      326.60      333.58     12.66 o
   2  20   0        0.64        1.85      4.44 o
   3  20   0      114.22      142.00      7.67 o
   4  20   0       87.37       96.28      6.31 o
   5  20   0        0.35        3.83      5.04 o
   6  20   0       80.14       91.96     11.39 o
   1  21   0       19.14       18.86      6.45 o
   2  21   0      588.63      622.30     24.70 o
   3  21   0       20.99       24.13      5.34 o
   4  21   0        8.09        7.47      5.34 o
   5  21   0        1.96        4.90      7.18 o
   0  22   0      140.88      137.60     18.28 o
   1  22   0       29.40       23.29      6.69 o
   2  22   0       66.47       54.02     10.18 o
   3  22   0       97.32      111.67     12.03 o
   4  22   0       86.63       75.88     14.22 o
   1   0   1     5960.65     5757.33     69.48 o
   2   0   1    46861.21    41503.76    660.48 o
   3   0   1     3319.91     3464.83     30.59 o
   4   0   1      730.71      798.75      9.10 o
   5   0   1      233.00      238.48      3.45 o
   6   0   1        6.94        3.05      0.90 o
   7   0   1        2.00        4.90      1.70 o
   8   0   1       49.94       56.97      2.99 o
   9   0   1       78.76       81.37      6.03 o
  10   0   1      366.56      367.38     13.75 o
  11   0   1       22.72        9.34      4.76 o
  12   0   1        0.57       -6.72      6.72 o
 -12   1   1       38.77       30.73      6.86 o
 -11   1   1       39.27       30.04      6.65 o
 -10   1   1      107.47      101.21      7.96 o
  -9   1   1      177.04      186.95      9.81 o
  -8   1   1       42.57       46.32      2.86 o
  -7   1   1      197.77      204.25      4.59 o
  -6   1   1       86.18       87.73      1.85 o
  -5   1   1      476.72      539.44      6.89 o
  -4   1   1     1512.08     1613.29     16.90 o
  -3   1   1     3647.67     3837.05     35.26 o
  -2   1   1    17301.41    16640.59    201.12 o
  -1   1   1     6088.74     6158.42     54.39 o
   1   1   1     6084.25     5967.64     66.91 o
   2   1   1    17299.92    16468.64    215.97 o
   3   1   1     3649.83     3838.58     33.73 o
   4   1   1     1512.32     1622.25     15.95 o
   5   1   1      477.45      548.10      6.37 o
   6   1   1       86.04       88.44      2.33 o
   7   1   1      197.57      201.79      4.23 o
   8   1   1       42.28       39.83      3.90 o
   9   1   1      176.57      182.59      6.69 o
  10   1   1      107.85      122.92      8.51 o
  11   1   1       39.07       50.97      6.72 o
  12   1   1       38.66       24.01      6.06 o
 -12   2   1        4.79        7.69      5.70 o
 -11   2   1       51.12       50.62      6.52 o
 -10   2   1      500.32      507.73     17.84 o
  -9   2   1        3.95        5.19      3.66 o
  -8   2   1      470.88      468.91     10.72 o
  -7   2   1      131.57      152.81      3.98 o
  -6   2   1      188.82      210.67      3.60 o
  -5   2   1      512.33      598.45      7.26 o
  -4   2   1     1607.35     1653.30     16.11 o
  -3   2   1      233.12      220.12      2.57 o
  -2   2   1      613.48      652.91      5.70 o
  -1   2   1     7407.21     7245.48     65.30 o
   0   2   1       49.47       59.24      0.95 o
   1   2   1     7406.38     7161.46     67.02 o
   2   2   1      615.02      635.95      6.86 o
   3   2   1      232.97      216.09      2.91 o
   4   2   1     1608.51     1676.53     16.21 o
   5   2   1      512.84      597.24      8.47 o
   6   2   1      188.92      206.03      4.26 o
   7   2   1      131.38      157.43      3.72 o
   8   2   1      471.59      491.15     12.07 o
   9   2   1        3.90        3.97      3.35 o
  10   2   1      500.78      506.63     18.94 o
  11   2   1       50.67       52.58      6.81 o
  12   2   1        4.76        8.45      6.48 o
 -12   3   1        4.99        6.87      7.79 o
 -11   3   1        2.97       -0.15      6.81 o
 -10   3   1      123.46      123.47      7.70 o
  -9   3   1        6.14        3.54      3.67 o
  -8   3   1       26.87       29.51      4.03 o
  -7   3   1        8.00        4.27      1.53 o
  -6   3   1        5.21        3.67      1.24 o
  -5   3   1       35.53       38.89      1.55 o
  -4   3   1      700.90      773.76      8.27 o
  -3   3   1      829.87      860.75      8.71 o
  -2   3   1      129.73      123.47      1.65 o
  -1   3   1    20939.35    19672.51    451.24 o
   0   3   1     1990.23     2121.14     18.24 o
   1   3   1    20928.33    19090.27    300.90 o
   2   3   1      130.00      121.83      1.91 o
   3   3   1      831.06      848.45      9.37 o
   4   3   1      701.34      766.22      9.58 o
   5   3   1       35.45       37.07      1.65 o
   6   3   1        5.39        7.35      1.68 o
   7   3   1        8.15        4.12      2.01 o
   8   3   1       26.86       27.53      3.37 o
   9   3   1        6.09       -1.09      4.76 o
  10   3   1      123.92      119.92      7.32 o
  11   3   1        2.97       15.77      6.00 o
  12   3   1        4.95        0.31      5.85 o
 -12   4   1       26.72       19.95     12.60 o
 -11   4   1       19.88       29.24      7.23 o
 -10   4   1       33.63       41.72      5.44 o
  -9   4   1       13.14       12.43      4.88 o
  -8   4   1       49.13       51.51      4.26 o
  -7   4   1      242.89      254.40      5.53 o
  -6   4   1       46.09       50.27      2.28 o
  -5   4   1       97.85       95.31      2.17 o
  -4   4   1     1421.89     1510.61     17.32 o
  -3   4   1      407.81      455.61      5.82 o
  -2   4   1      663.90      664.99      7.66 o
  -1   4   1      982.45      976.20      9.28 o
   0   4   1     1172.81     1107.95     10.70 o
   1   4   1      983.89      971.57     10.79 o
   2   4   1      662.56      653.55      6.97 o
   3   4   1      408.16      454.03      6.86 o
   4   4   1     1422.66     1506.77     18.25 o
   5   4   1       98.23       97.75      2.20 o
   6   4   1       46.22       54.75      2.37 o
   7   4   1      242.84      238.86      4.98 o
   8   4   1       49.00       53.84      4.36 o
   9   4   1       13.14       15.01      4.12 o
  10   4   1       33.51       35.28      5.59 o
  11   4   1       19.96       22.69      6.72 o
  12   4   1       26.76       35.72      9.77 o
 -12   5   1        9.48        5.53      9.37 o
 -11   5   1       34.99       38.28      6.89 o
 -10   5   1       59.67       64.89      5.99 o
  -9   5   1        8.24       -1.38      4.13 o
  -8   5   1        0.23        6.25      3.34 o
  -7   5   1       14.39       18.22      2.33 o
  -6   5   1       19.72       17.49      1.96 o
  -5   5   1        7.81       13.60      1.55 o
  -4   5   1     1634.10     1663.38     20.18 o
  -3   5   1      777.69      821.29     11.35 o
  -2   5   1      971.03     1009.73     14.15 o
  -1   5   1     1582.34     1697.87     17.33 o
   0   5   1      205.90      227.53      3.35 o
   1   5   1     1581.60     1701.96     18.37 o
   2   5   1      970.99      978.53     13.17 o
   3   5   1      778.61      817.74      9.91 o
   4   5   1     1631.75     1656.32     19.14 o
   5   5   1        7.72       12.10      1.38 o
   6   5   1       19.58       18.11      2.01 o
   7   5   1       14.22       12.88      2.13 o
   8   5   1        0.22        3.67      3.66 o
   9   5   1        8.31        7.69      3.98 o
  10   5   1       59.68       65.89      5.82 o
  11   5   1       34.98       40.61     13.57 o
  12   5   1        9.40       29.92     13.67 o
 -11   6   1       88.88      100.21     13.87 o
 -10   6   1       70.21       81.82      5.82 o
  -9   6   1       19.93       32.12      4.35 o
  -8   6   1        6.96       11.16      3.80 o
  -7   6   1      122.55      136.44      3.75 o
  -6   6   1      621.55      663.08     10.84 o
  -5   6   1      128.95      111.41      2.62 o
  -4   6   1      250.00      273.71      4.50 o
  -3   6   1      159.30      173.02      3.58 o
  -2   6   1     1225.32     1322.56     18.01 o
  -1   6   1     2773.94     3014.37     31.25 o
   0   6   1       27.33       24.01      0.96 o
   1   6   1     2773.90     3041.59     32.75 o
   2   6   1     1225.45     1287.69     16.87 o
   3   6   1      159.46      175.30      2.62 o
   4   6   1      249.88      265.18      4.03 o
   5   6   1      129.56      111.41      2.36 o
   6   6   1      622.25      666.91     10.87 o
   7   6   1      122.86      134.14      3.72 o
   8   6   1        6.97        8.61      3.05 o
   9   6   1       20.01       26.24      3.67 o
  10   6   1       70.45       61.15      9.10 o
  11   6   1       89.07       95.56      8.71 o
 -11   7   1       15.63       13.06     10.29 o
 -10   7   1       40.71       40.77      7.75 o
  -9   7   1       58.92       59.81      4.41 o
  -8   7   1       47.97       54.57      4.21 o
  -7   7   1       25.49       21.88      2.54 o
  -6   7   1       12.51       12.52      2.10 o
  -5   7   1      606.47      559.16      8.77 o
  -4   7   1      148.05      148.26      3.31 o
  -3   7   1     3034.42     3192.20     37.76 o
  -2   7   1     1185.78     1261.19     16.70 o
  -1   7   1     5285.91     5688.06     61.60 o
   0   7   1       35.17       24.50      1.10 o
   1   7   1     5286.87     5762.96     65.75 o
   2   7   1     1186.40     1260.32     15.82 o
   3   7   1     3036.07     3167.07     44.57 o
   4   7   1      148.35      144.66      2.68 o
   5   7   1      606.74      576.26      8.31 o
   6   7   1       12.43       15.48      1.85 o
   7   7   1       25.49       28.45      2.25 o
   8   7   1       48.11       51.69      3.55 o
   9   7   1       58.80       58.47      8.51 o
  10   7   1       40.89       55.31      8.83 o
  11   7   1       15.57       21.76      9.92 o
 -11   8   1       43.96       30.73     12.07 o
 -10   8   1        6.74       13.96      7.40 o
  -9   8   1      258.13      257.97     12.33 o
  -8   8   1      118.39      118.85      5.39 o
  -7   8   1      127.00      126.24      3.89 o
  -6   8   1      358.75      369.28      6.66 o
  -5   8   1      557.03      573.89     10.07 o
  -4   8   1     1064.50     1055.05     14.47 o
  -3   8   1      278.09      313.10      4.82 o
  -2   8   1     1553.86     1623.24     20.95 o
  -1   8   1       97.23      110.10      2.34 o
   0   8   1       54.07       82.04      1.79 o
   1   8   1       97.30      111.67      2.10 o
   2   8   1     1554.37     1627.24     19.97 o
   3   8   1      278.79      309.61      5.22 o
   4   8   1     1061.68     1058.27     16.11 o
   5   8   1      555.85      575.67      8.31 o
   6   8   1      359.57      370.71      6.68 o
   7   8   1      126.77      125.13      3.87 o
   8   8   1      118.10      110.63      7.29 o
   9   8   1      258.40      252.04     12.17 o
  10   8   1        6.76        7.47      9.20 o
  11   8   1       43.75       61.74      9.72 o
 -11   9   1        9.02        9.80     10.53 o
 -10   9   1       79.91       98.73      8.61 o
  -9   9   1      293.40      308.74     13.47 o
  -8   9   1        4.78       -6.25      7.06 o
  -7   9   1       83.79       82.50      4.72 o
  -6   9   1      336.20      327.27      6.72 o
  -5   9   1       35.46       39.52      1.71 o
  -4   9   1      386.23      355.62      7.00 o
  -3   9   1      227.45      242.32      3.86 o
  -2   9   1      270.14      252.82      4.33 o
  -1   9   1       74.91       85.67      2.07 o
   0   9   1      114.98      153.11      2.76 o
   1   9   1       75.08       86.13      2.07 o
   2   9   1      269.65      249.68      4.30 o
   3   9   1      227.52      231.26      3.38 o
   4   9   1      387.04      377.41      8.18 o
   5   9   1       35.46       41.72      3.20 o
   6   9   1      336.48      322.81      7.56 o
   7   9   1       83.95       99.46      4.93 o
   8   9   1        4.88       -0.46      5.22 o
   9   9   1      293.97      321.48     14.19 o
  10   9   1       80.12       80.92     10.46 o
  11   9   1        8.99       -6.25      6.86 o
 -11  10   1       25.13       -5.19     10.09 o
 -10  10   1      158.17      145.55     10.75 o
  -9  10   1      276.07      282.37     13.31 o
  -8  10   1      442.01      471.06     17.73 o
  -7  10   1       30.37       28.05      3.54 o
  -6  10   1      648.05      649.13     13.24 o
  -5  10   1      976.67      990.94     17.91 o
  -4  10   1     1432.84     1419.68     24.24 o
  -3  10   1      346.34      337.65      7.27 o
  -2  10   1      524.49      584.61      8.97 o
  -1  10   1      336.85      347.26      4.61 o
   0  10   1      249.07      259.96      4.00 o
   1  10   1      336.83      350.51      5.10 o
   2  10   1      525.03      576.86      7.73 o
   3  10   1      346.55      330.87      6.31 o
   4  10   1     1430.15     1392.78     24.01 o
   5  10   1      974.88      980.85     17.06 o
   6  10   1      647.45      666.26     13.41 o
   7  10   1       30.49       27.91      3.54 o
   8  10   1      442.46      473.22     18.85 o
   9  10   1      275.76      294.56     14.01 o
  10  10   1      158.64      165.93     13.38 o
  11  10   1       25.06       33.96      7.79 o
 -10  11   1       55.11       47.85      9.42 o
  -9  11   1       60.55       49.39      8.01 o
  -8  11   1      181.52      164.97      9.86 o
  -7  11   1      188.20      195.16      7.61 o
  -6  11   1      337.14      345.43      8.74 o
  -5  11   1       43.62       47.16      3.40 o
  -4  11   1       55.30       47.68      3.25 o
  -3  11   1      915.11      881.94     15.43 o
  -2  11   1      975.99      977.74     13.93 o
  -1  11   1       97.83      114.30      2.39 o
   0  11   1      783.80      726.99      9.34 o
   1  11   1       97.95      112.72      2.36 o
   2  11   1      974.99      976.98     12.37 o
   3  11   1      914.18      884.88     14.73 o
   4  11   1       55.47       55.31      3.31 o
   5  11   1       43.59       48.54      3.61 o
   6  11   1      336.88      344.51      8.73 o
   7  11   1      187.94      188.65      7.82 o
   8  11   1      181.70      180.92     11.32 o
   9  11   1       60.20       60.01      9.00 o
  10  11   1       55.01       71.21     10.03 o
 -10  12   1        0.31       -3.67      9.97 o
  -9  12   1       90.63      102.71     10.03 o
  -8  12   1        8.30       -6.61      6.61 o
  -7  12   1       24.42       25.11      3.97 o
  -6  12   1        6.02        3.67      2.76 o
  -5  12   1      301.63      308.31      6.95 o
  -4  12   1      177.64      180.25      5.31 o
  -3  12   1      115.72      108.56      3.87 o
  -2  12   1      114.69      110.89      2.86 o
  -1  12   1       54.49       40.30      2.04 o
   0  12   1        3.72        1.38      1.36 o
   1  12   1       54.50       38.58      1.68 o
   2  12   1      114.98      106.75      3.32 o
   3  12   1      115.65      109.06      3.87 o
   4  12   1      177.98      169.45      5.48 o
   5  12   1      302.54      304.41      7.78 o
   6  12   1        5.99        4.90      3.84 o
   7  12   1       24.25       18.97      5.39 o
   8  12   1        8.35        4.27      6.38 o
   9  12   1       90.32      102.45     10.01 o
  10  12   1        0.32        2.91      7.06 o
 -10  13   1       17.37        3.83      7.01 o
  -9  13   1       62.07       71.43     10.24 o
  -8  13   1       35.21       32.67      7.92 o
  -7  13   1       39.11       44.16      4.27 o
  -6  13   1       46.06       40.93      3.48 o
  -5  13   1      469.74      458.26      9.54 o
  -4  13   1      278.07      253.22      5.91 o
  -3  13   1      118.36      114.56      3.71 o
  -2  13   1        9.26       10.60      1.53 o
  -1  13   1      265.28      226.78      4.47 o
   0  13   1      428.03      339.01      5.93 o
   1  13   1      265.45      239.24      4.59 o
   2  13   1        9.16       11.67      2.62 o
   3  13   1      118.30      119.11      4.06 o
   4  13   1      277.72      269.22      6.91 o
   5  13   1      469.51      463.03     10.66 o
   6  13   1       45.57       42.52      4.03 o
   7  13   1       39.27       34.11      5.93 o
   8  13   1       35.20       30.32      7.76 o
   9  13   1       62.13       77.84      9.83 o
  10  13   1       17.24       13.14     10.86 o
  -9  14   1        3.36        2.91      8.28 o
  -8  14   1      131.31      137.31     10.44 o
  -7  14   1      241.91      251.64      9.81 o
  -6  14   1       27.15       19.74      3.18 o
  -5  14   1       73.93       78.50      3.95 o
  -4  14   1      128.43      137.02      4.64 o
  -3  14   1      206.45      187.63      5.08 o
  -2  14   1      605.19      578.04      8.93 o
  -1  14   1       85.70       82.27      2.92 o
   0  14   1      244.69      204.96      4.61 o
   1  14   1       85.26       81.15      2.89 o
   2  14   1      605.08      575.67     10.69 o
   3  14   1      206.85      184.60      5.37 o
   4  14   1      129.02      129.03      4.78 o
   5  14   1       73.75       82.94      4.50 o
   6  14   1       27.26       31.14      4.29 o
   7  14   1      241.99      241.16      9.62 o
   8  14   1      130.99      137.90     10.75 o
   9  14   1        3.33       14.81      8.28 o
  -9  15   1       12.17       16.08      7.35 o
  -8  15   1       14.38       20.06      8.42 o
  -7  15   1       61.53       73.33      7.84 o
  -6  15   1      159.59      184.26      6.05 o
  -5  15   1      124.20      125.95      5.01 o
  -4  15   1      203.78      206.38      5.70 o
  -3  15   1      193.42      174.00      5.22 o
  -2  15   1       96.88       99.46      4.93 o
  -1  15   1       11.92       15.59      2.25 o
   0  15   1       16.46       12.88      2.13 o
   1  15   1       11.90       13.14      1.98 o
   2  15   1       96.93       95.31      3.86 o
   3  15   1      193.84      171.06      5.50 o
   4  15   1      203.02      207.10      5.34 o
   5  15   1      124.29      115.36      4.78 o
   6  15   1      159.59      165.93      5.74 o
   7  15   1       61.40       72.47      6.95 o
   8  15   1       14.44       16.98      8.16 o
   9  15   1       12.12       18.97     10.99 o
  -9  16   1       12.48       -7.96     14.24 o
  -8  16   1       37.68       40.77      8.53 o
  -7  16   1        6.48       10.11      5.51 o
  -6  16   1       36.37       43.82      5.40 o
  -5  16   1       43.99       32.67      4.38 o
  -4  16   1        8.66       12.69      4.76 o
  -3  16   1       23.71       31.14      4.70 o
  -2  16   1      103.02      108.04      5.14 o
  -1  16   1      211.49      188.32      4.76 o
   0  16   1       57.32       61.15      3.09 o
   1  16   1      211.48      193.09      5.85 o
   2  16   1      103.28      101.70      4.49 o
   3  16   1       23.81       17.91      3.98 o
   4  16   1        8.61        7.21      4.12 o
   5  16   1       44.04       51.69      4.27 o
   6  16   1       36.23       40.61      4.58 o
   7  16   1        6.51        0.00      1.53 o
   8  16   1       37.72       47.16      8.67 o
   9  16   1       12.62        1.38     10.73 o
  -8  17   1       72.16       56.22     12.25 o
  -7  17   1        2.25       21.88      8.45 o
  -6  17   1        9.51       14.06      6.12 o
  -5  17   1      130.48      124.57      6.35 o
  -4  17   1       48.93       58.29      4.73 o
  -3  17   1      221.25      220.49      7.35 o
  -2  17   1       33.69       36.76      4.50 o
  -1  17   1       27.96       31.42      3.75 o
   0  17   1        1.02       -1.38      2.30 o
   1  17   1       27.78       23.29      3.83 o
   2  17   1       33.53       34.70      3.64 o
   3  17   1      222.24      236.56      7.99 o
   4  17   1       49.26       60.39      4.81 o
   5  17   1      130.96      147.65      6.92 o
   6  17   1        9.57       25.23      4.85 o
   7  17   1        2.31       15.01      9.49 o
   8  17   1       72.26       71.01     13.98 o
  -7  18   1      184.66      182.59     13.38 o
  -6  18   1        3.29        7.47      5.96 o
  -5  18   1       40.05       26.50      5.48 o
  -4  18   1      211.63      217.56      7.30 o
  -3  18   1       85.54       85.90      5.28 o
  -2  18   1      265.01      265.18      7.66 o
  -1  18   1      236.61      255.59      7.92 o
   0  18   1       99.17      104.47      4.55 o
   1  18   1      237.07      257.17      7.53 o
   2  18   1      264.97      270.84      8.15 o
   3  18   1       85.43       85.21      5.25 o
   4  18   1      210.98      214.65      7.61 o
   5  18   1       40.06       43.67      5.07 o
   6  18   1        3.33        5.94      7.96 o
   7  18   1      184.69      229.76     15.76 o
  -7  19   1       10.83       17.18     17.33 o
  -6  19   1       44.66       38.74     10.01 o
  -5  19   1       34.79       42.20      6.11 o
  -4  19   1       33.24       33.39      5.57 o
  -3  19   1      214.96      223.44      8.88 o
  -2  19   1       27.74       21.76      4.15 o
  -1  19   1       57.94       67.92      5.10 o
   0  19   1      146.67      158.06      6.84 o
   1  19   1       57.84       62.72      4.70 o
   2  19   1       27.98       35.57      4.87 o
   3  19   1      214.64      235.43      8.73 o
   4  19   1       33.22       33.39      6.00 o
   5  19   1       34.93       34.11      5.50 o
   6  19   1       44.65       62.52      9.00 o
   7  19   1       10.78       10.75     15.66 o
  -6  20   1       12.27       33.39     16.44 o
  -5  20   1       92.69       90.55      6.83 o
  -4  20   1       70.90       61.15      5.62 o
  -3  20   1      265.34      271.26      8.97 o
  -2  20   1       45.84       55.31      5.53 o
  -1  20   1      241.51      245.01      9.29 o
   0  20   1       23.03       16.08      6.25 o
   1  20   1      241.01      266.39      9.29 o
   2  20   1       45.56       51.51      5.14 o
   3  20   1      264.96      245.41      8.53 o
   4  20   1       70.68       53.12      6.68 o
   5  20   1       92.81       96.05      6.80 o
   6  20   1       12.24        7.21      7.50 o
  -5  21   1        1.91        1.21      5.18 o
  -4  21   1      565.92      553.33     16.89 o
  -3  21   1       40.30       32.12      7.99 o
  -2  21   1      185.52      192.76      9.97 o
  -1  21   1       64.75       63.70      7.90 o
   0  21   1      630.49      711.72     23.11 o
   1  21   1       65.00       72.27      7.99 o
   2  21   1      185.62      207.81     13.20 o
   3  21   1       40.11       39.04      6.34 o
   4  21   1      565.45      576.26     17.23 o
   5  21   1        1.90       -1.21      6.87 o
  -3  22   1        5.23        3.22      7.69 o
  -2  22   1       10.73       15.30      6.77 o
  -1  22   1       37.54       47.50     10.41 o
   0  22   1       18.25       24.99      8.41 o
   1  22   1       37.44       38.58      7.84 o
   2  22   1       10.77       16.08      6.45 o
   3  22   1        5.22       -6.48      6.48 o
   4  22   1       24.43       21.30      9.60 o
   1   0   2        0.88        6.75      0.32 o
   2   0   2     3532.97     3513.08     33.73 o
   3   0   2     1554.05     1639.25     18.04 o
   4   0   2     3500.94     3649.32     38.88 o
   5   0   2       63.39       54.20      1.45 o
   6   0   2      408.11      436.79      6.72 o
   7   0   2      201.12      164.34      3.49 o
   8   0   2       36.83       40.45      3.15 o
   9   0   2        3.16       -2.91      4.44 o
  10   0   2       52.27       42.20      6.43 o
  11   0   2       10.68       34.25      7.67 o
  12   0   2       50.68       50.97     10.24 o
 -12   1   2       86.18       81.82      8.51 o
 -11   1   2       35.77       39.04      7.12 o
 -10   1   2      198.00      201.09      9.48 o
  -9   1   2       53.38       73.74      6.80 o
  -8   1   2       59.31       64.29      3.17 o
  -7   1   2      164.36      163.39      3.80 o
  -6   1   2      959.20     1020.77     13.44 o
  -5   1   2      239.34      236.19      3.80 o
  -4   1   2     1897.17     1916.60     21.67 o
  -3   1   2     1111.84     1161.30     11.81 o
  -2   1   2     4418.35     4567.93     38.48 o
  -1   1   2      379.93      386.11      3.89 o
   1   1   2      380.35      387.58      3.90 o
   2   1   2     4416.19     4468.13     41.36 o
   3   1   2     1111.33     1141.15     13.38 o
   4   1   2     1900.51     1875.65     21.44 o
   5   1   2      239.36      230.15      4.13 o
   6   1   2      959.54     1023.14     15.04 o
   7   1   2      164.01      163.07      4.10 o
   8   1   2       59.36       56.61      4.65 o
   9   1   2       53.11       56.22      4.09 o
  10   1   2      198.09      216.09     11.28 o
  11   1   2       35.77       50.80      6.71 o
  12   1   2       86.33       61.15      7.75 o
 -12   2   2       31.74       14.53      7.35 o
 -11   2   2       70.23       70.80      7.92 o
 -10   2   2       90.19       84.30      7.04 o
  -9   2   2      197.36      229.40     10.49 o
  -8   2   2      428.59      403.32      8.94 o
  -7   2   2       12.90       13.32      2.43 o
  -6   2   2      646.73      651.01      8.21 o
  -5   2   2      654.27      708.43      8.56 o
  -4   2   2      706.74      768.96      8.24 o
  -3   2   2     2221.70     2392.60     21.79 o
  -2   2   2     1824.78     1983.26     17.64 o
  -1   2   2     3995.31     4119.55     34.94 o
   0   2   2        7.96       10.75      0.49 o
   1   2   2     3994.73     4086.26     37.97 o
   2   2   2     1825.32     1923.10     19.54 o
   3   2   2     2219.16     2294.36     24.90 o
   4   2   2      707.60      747.83      9.48 o
   5   2   2      653.25      682.32      9.69 o
   6   2   2      648.10      645.98     10.06 o
   7   2   2       13.06       11.74      1.70 o
   8   2   2      428.76      419.38     11.15 o
   9   2   2      198.06      200.73      7.36 o
  10   2   2       90.10       92.44      7.14 o
  11   2   2       70.05       72.06      7.78 o
  12   2   2       31.85       15.30      7.93 o
 -12   3   2       13.63        3.35      6.25 o
 -11   3   2       18.72       21.07      4.99 o
 -10   3   2       84.77      100.95      8.70 o
  -9   3   2       45.63       52.04      4.99 o
  -8   3   2      255.76      250.86      6.66 o
  -7   3   2      238.81      229.01      4.87 o
  -6   3   2      195.76      174.98      3.28 o
  -5   3   2      820.92      812.09      9.88 o
  -4   3   2      183.93      223.44      3.32 o
  -3   3   2     2511.04     2737.08     25.89 o
  -2   3   2      504.39      509.96      6.14 o
  -1   3   2     2952.67     3062.11     28.75 o
   0   3   2      593.02      579.83      5.36 o
   1   3   2     2956.72     3004.86     27.13 o
   2   3   2      504.08      498.30      6.08 o
   3   3   2     2511.77     2647.20     30.56 o
   4   3   2      183.58      216.83      3.64 o
   5   3   2      821.11      795.95     10.47 o
   6   3   2      195.22      178.26      3.97 o
   7   3   2      238.85      221.22      4.79 o
   8   3   2      255.73      237.71      7.63 o
   9   3   2       45.94       50.27      5.08 o
  10   3   2       84.46       74.17      5.54 o
  11   3   2       18.81       18.22      5.82 o
  12   3   2       13.69        3.35      7.03 o
 -12   4   2       13.70       17.49      7.87 o
 -11   4   2        4.69       13.60      6.29 o
 -10   4   2       17.76       22.69      5.54 o
  -9   4   2       71.40       76.10      5.40 o
  -8   4   2        1.57        1.38      2.62 o
  -7   4   2       17.81       16.37      2.10 o
  -6   4   2       71.52       73.53      2.54 o
  -5   4   2      596.95      624.77      8.04 o
  -4   4   2      124.20      114.30      2.11 o
  -3   4   2       65.49       73.74      1.27 o
  -2   4   2     1772.69     1883.16     23.63 o
  -1   4   2     7675.33     7770.78     80.72 o
   0   4   2    13068.75    12869.62    143.18 o
   1   4   2     7670.49     7655.58     84.44 o
   2   4   2     1773.68     1862.81     19.23 o
   3   4   2       65.34       70.17      1.87 o
   4   4   2      124.27      111.67      2.36 o
   5   4   2      595.95      619.21      8.62 o
   6   4   2       71.40       67.92      2.65 o
   7   4   2       18.09       18.54      2.13 o
   8   4   2        1.59        2.28      2.73 o
   9   4   2       71.16       64.49      5.56 o
  10   4   2       17.77       21.99      4.99 o
  11   4   2        4.73        2.28      5.94 o
  12   4   2       13.67       13.32     12.37 o
 -12   5   2       22.14       10.27     14.27 o
 -11   5   2       90.14       74.60      6.84 o
 -10   5   2       37.26       43.99      6.89 o
  -9   5   2       49.80       52.04      4.82 o
  -8   5   2       14.73       13.78      2.76 o
  -7   5   2       60.75       66.08      2.82 o
  -6   5   2      235.84      263.56      5.22 o
  -5   5   2       85.14       95.56      2.42 o
  -4   5   2     2520.90     2694.51     30.84 o
  -3   5   2      361.23      372.62      5.73 o
  -2   5   2       22.95       18.54      1.38 o
  -1   5   2      704.47      706.46      7.24 o
   0   5   2     1895.99     1929.63     20.66 o
   1   5   2      704.45      722.99      9.31 o
   2   5   2       23.08       13.32      1.36 o
   3   5   2      361.07      369.76      5.24 o
   4   5   2     2520.01     2730.60     33.62 o
   5   5   2       84.92       93.63      2.39 o
   6   5   2      235.57      258.37      5.18 o
   7   5   2       60.88       63.30      2.56 o
   8   5   2       14.87       13.50      3.64 o
   9   5   2       49.90       61.15      4.84 o
  10   5   2       37.29       42.52      5.01 o
  11   5   2       90.43      102.20     12.00 o
  12   5   2       22.28       11.16     10.99 o
 -11   6   2       25.36       28.97     10.40 o
 -10   6   2       11.61       13.96      4.26 o
  -9   6   2       15.72       15.01      3.83 o
  -8   6   2       67.40       68.12      4.49 o
  -7   6   2      270.68      264.77      5.63 o
  -6   6   2      171.26      159.61      4.06 o
  -5   6   2      187.28      209.25      3.94 o
  -4   6   2      465.87      523.47      7.36 o
  -3   6   2     1191.60     1349.71     17.27 o
  -2   6   2      564.83      591.21      9.63 o
  -1   6   2     1089.82     1167.21     11.84 o
   0   6   2     1345.86     1286.81     14.21 o
   1   6   2     1088.61     1147.84     16.77 o
   2   6   2      564.91      567.98      8.25 o
   3   6   2     1193.17     1331.58     18.07 o
   4   6   2      466.54      499.95      6.65 o
   5   6   2      188.39      206.74      4.27 o
   6   6   2      171.12      167.20      3.84 o
   7   6   2      271.51      259.56      5.99 o
   8   6   2       67.46       71.43      4.39 o
   9   6   2       15.77       18.54      4.26 o
  10   6   2       11.64       39.04      8.19 o
  11   6   2       25.33       25.74      9.80 o
 -11   7   2       19.00       18.97     10.56 o
 -10   7   2       17.86       21.99      7.32 o
  -9   7   2       43.51       42.05      4.98 o
  -8   7   2      118.13      126.52      6.12 o
  -7   7   2        3.46        3.54      2.28 o
  -6   7   2      375.60      373.09      6.69 o
  -5   7   2     1188.62     1236.71     17.41 o
  -4   7   2       37.34       29.51      2.02 o
  -3   7   2      245.19      252.04      4.72 o
  -2   7   2      586.54      594.22     10.26 o
  -1   7   2     4469.46     4764.02     47.83 o
   0   7   2      615.19      685.57      8.42 o
   1   7   2     4471.88     4808.53     54.92 o
   2   7   2      584.44      557.41      8.76 o
   3   7   2      245.51      247.74      4.67 o
   4   7   2       37.69       28.85      1.99 o
   5   7   2     1189.31     1233.22     15.65 o
   6   7   2      375.93      375.50      6.71 o
   7   7   2        3.45       -1.38      2.16 o
   8   7   2      118.25      134.43      5.74 o
   9   7   2       43.52       54.75      6.60 o
  10   7   2       17.91       32.26      8.01 o
  11   7   2       18.98       29.11      7.47 o
 -11   8   2      118.67       87.28     16.64 o
 -10   8   2        2.64       30.32     10.21 o
  -9   8   2       32.15       49.92      9.10 o
  -8   8   2      300.88      300.96      9.02 o
  -7   8   2      238.44      247.74      5.85 o
  -6   8   2       58.17       48.19      2.40 o
  -5   8   2       11.23        9.03      1.71 o
  -4   8   2      795.82      830.52     11.41 o
  -3   8   2      255.52      224.91      4.46 o
  -2   8   2       72.57       82.71      2.48 o
  -1   8   2      597.12      613.07      7.35 o
   0   8   2        3.58        5.07      0.95 o
   1   8   2      597.55      611.85      8.57 o
   2   8   2       72.07       81.15      2.24 o
   3   8   2      255.61      223.81      4.44 o
   4   8   2      796.13      816.33     13.43 o
   5   8   2       11.32       14.06      2.60 o
   6   8   2       57.56       47.85      2.22 o
   7   8   2      239.20      232.78      6.42 o
   8   8   2      300.95      304.84     12.52 o
   9   8   2       32.22       30.87      6.74 o
  10   8   2        2.58       21.53      6.89 o
  11   8   2      118.88      114.30     10.84 o
 -10   9   2      237.47      231.65     15.45 o
  -9   9   2       84.51       89.37      9.13 o
  -8   9   2       21.80       17.49      5.80 o
  -7   9   2      146.21      140.53      4.10 o
  -6   9   2      184.82      180.25      3.98 o
  -5   9   2       18.77       17.49      1.65 o
  -4   9   2       29.56       29.64      1.35 o
  -3   9   2     1274.10     1350.61     20.01 o
  -2   9   2      549.72      525.17      7.38 o
  -1   9   2      668.69      630.34      8.08 o
   0   9   2      541.00      499.95      6.09 o
   1   9   2      667.51      639.07      8.13 o
   2   9   2      548.06      532.56      7.43 o
   3   9   2     1275.08     1341.53     17.23 o
   4   9   2       29.50       28.45      2.51 o
   5   9   2       18.73       13.78      2.57 o
   6   9   2      184.45      186.95      5.76 o
   7   9   2      146.27      157.43      7.14 o
   8   9   2       21.51       36.92      8.12 o
   9   9   2       84.05       93.87      8.64 o
  10   9   2      237.72      257.17     12.31 o
  11   9   2       32.66       37.51      8.64 o
 -11  10   2      107.75      113.76     18.74 o
 -10  10   2       38.80       33.39     15.59 o
  -9  10   2      117.33      130.16     10.17 o
  -8  10   2      360.96      360.31     13.63 o
  -7  10   2     1016.53     1055.05     20.90 o
  -6  10   2      909.61      915.32     15.72 o
  -5  10   2      621.63      588.80     10.81 o
  -4  10   2      333.33      334.02      5.42 o
  -3  10   2      367.56      390.99      6.35 o
  -2  10   2      172.54      175.96      3.61 o
  -1  10   2     1062.73     1027.90     12.69 o
   0  10   2       18.72       21.53      1.26 o
   1  10   2     1064.49     1051.04     12.83 o
   2  10   2      173.58      176.62      3.29 o
   3  10   2      367.50      383.20      5.82 o
   4  10   2      333.12      331.77      6.77 o
   5  10   2      621.96      594.82     12.07 o
   6  10   2      909.95      962.33     17.65 o
   7  10   2     1016.66     1026.31     24.57 o
   8  10   2      361.06      354.69     16.31 o
   9  10   2      117.48      118.30     10.23 o
  10  10   2       38.73       36.61      7.33 o
  11  10   2      107.99       97.26     11.22 o
 -10  11   2       26.50       25.74      7.41 o
  -9  11   2      258.32      279.88     14.07 o
  -8  11   2      140.07      145.86     11.36 o
  -7  11   2       18.21       22.34      4.09 o
  -6  11   2      112.16      118.57      4.32 o
  -5  11   2      238.79      237.33      5.34 o
  -4  11   2      559.21      542.32      9.22 o
  -3  11   2       59.08       65.89      2.20 o
  -2  11   2       38.35       38.13      1.84 o
  -1  11   2      532.45      484.58      6.54 o
   0  11   2       33.10       40.77      1.75 o
   1  11   2      532.35      502.17      7.21 o
   2  11   2       38.41       36.76      1.81 o
   3  11   2       59.12       59.62      2.86 o
   4  11   2      559.59      567.98     11.21 o
   5  11   2      237.93      244.25      6.57 o
   6  11   2      112.12      119.66      4.87 o
   7  11   2       18.22       16.57      4.44 o
   8  11   2      140.13      156.19      9.28 o
   9  11   2      258.24      278.64     13.63 o
  10  11   2       26.44       10.84      8.07 o
  11  11   2       23.99       11.91     10.26 o
 -10  12   2       44.95       41.40      7.96 o
  -9  12   2       47.64       49.06      8.67 o
  -8  12   2      128.53      151.58     10.66 o
  -7  12   2       36.94       49.75      4.88 o
  -6  12   2       46.26       41.88      3.37 o
  -5  12   2      334.70      332.21      7.21 o
  -4  12   2      437.00      426.00      8.18 o
  -3  12   2      105.47      114.30      2.91 o
  -2  12   2      111.19      115.36      3.18 o
  -1  12   2      139.97      138.48      3.20 o
   0  12   2      543.26      560.34      7.61 o
   1  12   2      139.99      142.00      2.96 o
   2  12   2      110.89      109.06      3.35 o
   3  12   2      105.60      109.06      3.11 o
   4  12   2      436.75      436.27      9.31 o
   5  12   2      334.20      334.02      8.15 o
   6  12   2       46.38       31.28      4.29 o
   7  12   2       36.95       33.26      4.85 o
   8  12   2      128.28      125.95     10.83 o
   9  12   2       47.64       59.24      8.57 o
  10  12   2       44.94       30.73      9.46 o
 -10  13   2       36.61       31.56      8.21 o
  -9  13   2      157.74      174.64     13.08 o
  -8  13   2       20.42       27.13      7.35 o
  -7  13   2      118.03      121.56      6.00 o
  -6  13   2       89.14       95.80      4.36 o
  -5  13   2       75.26       66.08      3.41 o
  -4  13   2      396.46      366.91      7.58 o
  -3  13   2     1103.33     1008.17     15.71 o
  -2  13   2      340.74      309.17      5.65 o
  -1  13   2      494.05      436.27      6.72 o
   0  13   2     1376.20     1356.98     18.24 o
   1  13   2      494.42      428.55      8.19 o
   2  13   2      340.32      311.36      6.55 o
   3  13   2     1104.54     1011.31     16.52 o
   4  13   2      395.73      381.27      8.70 o
   5  13   2       75.16       86.59      4.84 o
   6  13   2       88.61       96.05      5.57 o
   7  13   2      118.34      121.83      7.10 o
   8  13   2       20.61       11.50      6.46 o
   9  13   2      157.75      150.37     12.45 o
  10  13   2       36.74       25.86      8.56 o
  -9  14   2       59.89       46.15      8.41 o
  -8  14   2       32.38       41.08      8.41 o
  -7  14   2       28.78       24.62      4.79 o
  -6  14   2      112.20      105.74      4.84 o
  -5  14   2       64.68       66.08      3.83 o
  -4  14   2      172.38      160.86      5.02 o
  -3  14   2       59.45       53.48      3.08 o
  -2  14   2      159.44      141.11      3.52 o
  -1  14   2      220.17      200.03      4.55 o
   0  14   2      379.81      317.50      6.17 o
   1  14   2      219.34      192.76      5.50 o
   2  14   2      159.39      133.29      4.29 o
   3  14   2       59.53       53.84      3.26 o
   4  14   2      172.53      155.58      5.56 o
   5  14   2       64.68       59.24      4.38 o
   6  14   2      112.10      122.64      5.48 o
   7  14   2       28.91       32.97      6.25 o
   8  14   2       32.25       49.58      8.54 o
   9  14   2       59.83       57.34      9.94 o
  -9  15   2      112.30      100.70     12.17 o
  -8  15   2      102.58      109.06     11.88 o
  -7  15   2       88.82       98.24      7.12 o
  -6  15   2       20.14       21.76      4.15 o
  -5  15   2       50.62       53.48      4.16 o
  -4  15   2      373.07      365.01      8.51 o
  -3  15   2      259.19      226.03      5.96 o
  -2  15   2       39.63       31.14      3.60 o
  -1  15   2      135.69      103.46      3.78 o
   0  15   2       71.58       61.55      2.91 o
   1  15   2      136.10      107.52      4.10 o
   2  15   2       39.67       30.04      3.38 o
   3  15   2      259.47      232.40      7.17 o
   4  15   2      372.93      360.31      8.93 o
   5  15   2       50.63       45.64      4.35 o
   6  15   2       20.09       30.87      4.95 o
   7  15   2       88.81       89.14      8.88 o
   8  15   2      102.69      109.84      9.08 o
   9  15   2      112.24      115.36     10.11 o
  -9  16   2        9.25        5.82     15.17 o
  -8  16   2        0.86       10.27      8.25 o
  -7  16   2       38.80       52.76      6.65 o
  -6  16   2      115.14      109.84      6.23 o
  -5  16   2        3.15        5.53      3.37 o
  -4  16   2      261.46      256.77      7.93 o
  -3  16   2      111.83      107.27      5.39 o
  -2  16   2      250.86      227.53      6.72 o
  -1  16   2       73.16       69.76      3.11 o
   0  16   2        0.96       -1.09      2.16 o
   1  16   2       72.74       72.27      3.78 o
   2  16   2      251.22      235.05      6.45 o
   3  16   2      111.77      108.04      5.14 o
   4  16   2      261.32      262.76      9.63 o
   5  16   2        3.17        9.19      3.83 o
   6  16   2      115.15      122.09      7.10 o
   7  16   2       38.98       49.23      8.68 o
   8  16   2        0.83       17.59      8.93 o
  -8  17   2       10.26       16.08     14.09 o
  -7  17   2       34.78       41.56      8.13 o
  -6  17   2       49.23       63.70      6.72 o
  -5  17   2      120.47      127.64      6.43 o
  -4  17   2      213.31      198.28      6.97 o
  -3  17   2       42.84       48.19      4.98 o
  -2  17   2       33.61       34.70      3.49 o
  -1  17   2      124.49      115.63      4.79 o
   0  17   2      236.67      250.08      6.66 o
   1  17   2      123.79      111.41      4.70 o
   2  17   2       33.85       29.11      3.74 o
   3  17   2       42.49       34.40      4.50 o
   4  17   2      214.30      216.83      7.66 o
   5  17   2      120.49      118.85      6.20 o
   6  17   2       49.46       56.97      6.54 o
   7  17   2       34.72       51.69      8.90 o
   8  17   2       10.32       -0.15     14.88 o
  -7  18   2        2.04       -6.87      7.66 o
  -6  18   2       19.22       17.91      5.34 o
  -5  18   2       61.13       60.77      5.40 o
  -4  18   2       63.98       62.91      5.10 o
  -3  18   2      104.34       97.26      5.37 o
  -2  18   2      115.65      109.06      5.94 o
  -1  18   2      205.26      224.54      8.90 o
   0  18   2     1390.66     1402.94     24.10 o
   1  18   2      205.28      225.29      6.69 o
   2  18   2      115.02      103.96      4.79 o
   3  18   2      103.99      103.70      5.80 o
   4  18   2       64.23       78.50      5.04 o
   5  18   2       61.00       63.11      5.70 o
   6  18   2       19.13       32.83      8.08 o
   7  18   2        2.02       11.16      8.68 o
  -6  19   2       58.46       72.06      7.14 o
  -5  19   2       68.00       64.69      5.57 o
  -4  19   2       86.49      102.95      6.52 o
  -3  19   2      300.83      289.07      8.83 o
  -2  19   2      169.80      174.00      7.18 o
  -1  19   2       99.42       92.68      7.63 o
   0  19   2      741.27      732.35     19.41 o
   1  19   2       99.31      101.45      5.48 o
   2  19   2      169.90      151.28      6.38 o
   3  19   2      301.22      293.70      8.91 o
   4  19   2       86.47      108.30      6.43 o
   5  19   2       68.01       67.92      5.91 o
   6  19   2       58.66       68.53      9.02 o
   7  19   2       89.42       75.88     15.10 o
  -6  20   2       48.47       28.85     17.41 o
  -5  20   2       63.48       54.94      6.78 o
  -4  20   2       74.83       68.73      5.74 o
  -3  20   2      142.54      130.16      8.47 o
  -2  20   2       19.45       16.28      5.70 o
  -1  20   2      145.86      172.04     11.04 o
   0  20   2        2.67        4.58      6.25 o
   1  20   2      145.70      145.55      6.87 o
   2  20   2       19.68       13.06      4.75 o
   3  20   2      142.73      144.95      7.75 o
   4  20   2       74.79       82.94      7.44 o
   5  20   2       63.00       50.97      6.35 o
   6  20   2       48.21       38.43     10.73 o
  -5  21   2       43.93       25.23      9.81 o
  -4  21   2       31.59       29.92      5.96 o
  -3  21   2      123.00      123.75      8.25 o
  -2  21   2      598.07      632.21     20.53 o
  -1  21   2      278.08      261.96     11.62 o
   0  21   2        2.16        4.43      6.25 o
   1  21   2      278.84      281.53     11.62 o
   2  21   2      598.10      634.08     21.19 o
   3  21   2      122.83      137.60      7.55 o
   4  21   2       31.66       28.31      6.06 o
   5  21   2       43.81       44.48     10.07 o
  -3  22   2       45.46       37.21      8.15 o
  -2  22   2      212.52      192.07     11.32 o
  -1  22   2       34.73       44.48      8.08 o
   0  22   2        0.81        0.77      6.61 o
   1  22   2       34.92       43.50      7.67 o
   2  22   2      212.03      175.96     10.84 o
   3  22   2       45.61       38.28      6.74 o
   4  22   2       92.47       67.92      9.58 o
   1   0   3      255.58      287.79      3.35 o
   2   0   3    30216.80    27190.45    603.96 o
   3   0   3     1647.76     1743.04     20.67 o
   4   0   3     2848.38     2950.84     34.96 o
   5   0   3     1170.90     1211.60     16.37 o
   6   0   3     1448.88     1459.12     19.86 o
   7   0   3       98.91       92.68      3.57 o
   8   0   3        0.48        3.54      3.40 o
   9   0   3       12.49       13.96      5.83 o
  10   0   3       32.79       37.82      7.00 o
  11   0   3       38.81       46.32      6.23 o
  12   0   3       26.89       21.99      6.74 o
 -12   1   3        1.44       -0.46      7.53 o
 -11   1   3        1.04        4.75      5.99 o
 -10   1   3       70.39       71.64      8.18 o
  -9   1   3        1.25        7.82      4.91 o
  -8   1   3      703.62      718.35     13.93 o
  -7   1   3      509.41      504.39      8.90 o
  -6   1   3      586.11      605.12      8.53 o
  -5   1   3     2458.61     2565.07     28.83 o
  -4   1   3        4.76        6.25      0.93 o
  -3   1   3      514.57      491.70      6.03 o
  -2   1   3     1238.55     1327.06     14.42 o
  -1   1   3     1293.52     1341.53     12.69 o
   0   1   3     2223.22     2307.42     21.41 o
   1   1   3     1293.24     1329.77     13.54 o
   2   1   3     1235.47     1309.10     16.12 o
   3   1   3      514.57      487.85      6.55 o
   4   1   3        4.88        7.47      0.95 o
   5   1   3     2457.58     2497.84     32.15 o
   6   1   3      586.53      604.53      9.13 o
   7   1   3      509.91      499.95      9.97 o
   8   1   3      703.69      705.14     16.43 o
   9   1   3        1.25        7.69      3.84 o
  10   1   3       70.08       72.47      6.95 o
  11   1   3        1.05        5.65      5.34 o
  12   1   3        1.45        6.43      6.28 o
 -12   2   3        4.04        0.90      6.08 o
 -11   2   3      161.68      154.65     10.15 o
 -10   2   3       57.68       66.08      7.44 o
  -9   2   3      183.28      191.04      9.92 o
  -8   2   3      103.28      102.45      4.76 o
  -7   2   3      153.49      164.34      3.81 o
  -6   2   3      367.21      382.24      5.33 o
  -5   2   3      172.94      173.02      2.92 o
  -4   2   3      697.71      756.65      7.49 o
  -3   2   3     1007.94     1072.81      9.72 o
  -2   2   3     1803.12     1928.54     18.48 o
  -1   2   3      310.12      363.13      3.77 o
   0   2   3     6028.80     6142.90     58.18 o
   1   2   3      310.10      362.18      4.24 o
   2   2   3     1805.09     1861.75     19.22 o
   3   2   3     1007.16     1041.44     12.79 o
   4   2   3      696.49      738.38      9.42 o
   5   2   3      173.24      178.59      3.64 o
   6   2   3      368.19      386.60      6.81 o
   7   2   3      153.40      163.39      4.75 o
   8   2   3      103.02      108.04      5.67 o
   9   2   3      183.78      181.24      7.33 o
  10   2   3       57.77       54.20      7.10 o
  11   2   3      162.27      160.56      9.10 o
  12   2   3        4.04        4.58      6.72 o
 -12   3   3        1.94        2.28      5.04 o
 -11   3   3       81.78       67.51      7.93 o
 -10   3   3       42.88       55.31      5.71 o
  -9   3   3      168.44      170.42      8.41 o
  -8   3   3       29.11       21.53      3.57 o
  -7   3   3      329.90      318.82      6.19 o
  -6   3   3      815.64      796.66     11.18 o
  -5   3   3       14.98       16.57      0.81 o
  -4   3   3     2988.14     3263.90     29.69 o
  -3   3   3     1135.11     1280.60     12.40 o
  -2   3   3     1732.06     1837.27     18.04 o
  -1   3   3     3979.45     4236.32     41.88 o
   0   3   3     9042.39     8855.54     88.50 o
   1   3   3     3978.47     4059.41     40.99 o
   2   3   3     1732.57     1776.25     19.81 o
   3   3   3     1135.26     1244.55     14.84 o
   4   3   3     2990.89     3207.58     36.44 o
   5   3   3       15.12       15.19      1.26 o
   6   3   3      816.17      769.65     11.67 o
   7   3   3      330.41      330.87      7.20 o
   8   3   3       28.91       25.98      3.66 o
   9   3   3      168.43      168.49      7.07 o
  10   3   3       42.81       45.81      5.70 o
  11   3   3       81.62       88.90      7.93 o
  12   3   3        1.94       -3.97      4.44 o
 -12   4   3       38.98       32.67      6.51 o
 -11   4   3      173.39      171.40      9.72 o
 -10   4   3      120.25      127.07      8.38 o
  -9   4   3      114.64      115.10      6.91 o
  -8   4   3      242.01      245.41      6.58 o
  -7   4   3      108.65      103.20      4.03 o
  -6   4   3     1032.04     1065.52     12.92 o
  -5   4   3      664.15      686.86      7.78 o
  -4   4   3      112.89      133.58      2.28 o
  -3   4   3      577.52      585.80      6.58 o
  -2   4   3      164.66      173.34      2.60 o
  -1   4   3     1581.74     1612.30     15.89 o
   0   4   3      131.83      151.58      2.43 o
   1   4   3     1579.99     1547.38     19.48 o
   2   4   3      164.42      164.34      2.54 o
   3   4   3      575.18      564.44      8.24 o
   4   4   3      112.62      133.58      2.57 o
   5   4   3      666.73      674.59      9.00 o
   6   4   3     1031.56     1050.24     15.23 o
   7   4   3      108.79      112.98      3.95 o
   8   4   3      241.91      233.16      7.18 o
   9   4   3      115.05      126.52      6.68 o
  10   4   3      120.26      122.64      6.31 o
  11   4   3      173.70      178.59      9.58 o
  12   4   3       38.88       25.11      9.92 o
 -12   5   3       15.24       48.35     15.14 o
 -11   5   3       39.60       49.75      6.63 o
 -10   5   3      157.05      168.49      8.99 o
  -9   5   3       70.30       60.39      5.19 o
  -8   5   3        2.43        1.38      2.62 o
  -7   5   3       53.95       40.93      3.00 o
  -6   5   3      395.84      409.31      6.51 o
  -5   5   3      364.09      359.36      4.69 o
  -4   5   3      776.80      800.15      9.10 o
  -3   5   3      153.05      154.65      2.77 o
  -2   5   3      720.71      745.79     10.81 o
  -1   5   3      401.55      410.81      5.02 o
   0   5   3       35.97       34.83      1.03 o
   1   5   3      402.37      406.81      5.99 o
   2   5   3      720.48      747.83     10.15 o
   3   5   3      153.05      154.34      2.47 o
   4   5   3      776.74      786.90     11.10 o
   5   5   3      363.23      347.72      5.54 o
   6   5   3      396.77      402.32      6.95 o
   7   5   3       54.00       44.48      2.97 o
   8   5   3        2.42       -3.20      3.20 o
   9   5   3       70.47       66.50      5.25 o
  10   5   3      157.04      169.45      7.73 o
  11   5   3       39.51       55.86     13.32 o
  12   5   3       15.21        1.53      9.03 o
 -11   6   3       10.91       -4.43     13.28 o
 -10   6   3       97.73      109.06      8.01 o
  -9   6   3       92.08       97.01      6.09 o
  -8   6   3       83.81       96.05      4.36 o
  -7   6   3       12.27       13.32      2.43 o
  -6   6   3      354.17      375.97      6.23 o
  -5   6   3      225.66      212.48      3.61 o
  -4   6   3       72.74       77.61      1.75 o
  -3   6   3      157.38      152.81      3.06 o
  -2   6   3     2863.12     2956.22     37.68 o
  -1   6   3      161.80      159.61      2.50 o
   0   6   3      753.95      842.70      9.34 o
   1   6   3      161.83      159.93      3.12 o
   2   6   3     2862.43     2901.31     37.33 o
   3   6   3      157.64      158.06      3.43 o
   4   6   3       73.13       79.82      1.78 o
   5   6   3      225.51      224.18      4.44 o
   6   6   3      354.40      368.33      6.65 o
   7   6   3       12.39       11.91      2.74 o
   8   6   3       83.81       86.13      4.36 o
   9   6   3       92.04       93.87      5.28 o
  10   6   3       97.84      114.56     10.06 o
  11   6   3       10.84        6.75      9.85 o
 -10   7   3       74.02       53.48     10.67 o
  -9   7   3       45.28       33.69      4.30 o
  -8   7   3       82.97       85.21      3.89 o
  -7   7   3      387.79      386.11      7.78 o
  -6   7   3      376.40      376.45      6.25 o
  -5   7   3      464.24      435.24      6.71 o
  -4   7   3      321.24      299.25      4.72 o
  -3   7   3      325.66      319.26      4.87 o
  -2   7   3      236.07      296.69      5.54 o
  -1   7   3     1002.92     1152.03     12.60 o
   0   7   3     1595.20     1714.23     18.45 o
   1   7   3     1005.63     1150.37     15.11 o
   2   7   3      236.64      286.97      5.04 o
   3   7   3      325.32      305.26      5.19 o
   4   7   3      322.26      297.96      5.99 o
   5   7   3      463.68      441.98      6.25 o
   6   7   3      376.25      389.03      6.83 o
   7   7   3      387.90      393.44      8.83 o
   8   7   3       82.74       85.67      4.12 o
   9   7   3       45.34       42.52      8.24 o
  10   7   3       73.83       73.95      8.08 o
  11   7   3        4.30        4.12      8.24 o
 -11   8   3        1.05        6.43      9.48 o
 -10   8   3       36.16       46.65      9.97 o
  -9   8   3       56.54       49.58      6.80 o
  -8   8   3       48.03       56.22      4.27 o
  -7   8   3       62.73       68.12      3.06 o
  -6   8   3      388.62      388.54      6.34 o
  -5   8   3     1362.41     1414.09     19.54 o
  -4   8   3       59.58       63.30      2.16 o
  -3   8   3      652.83      618.60      9.23 o
  -2   8   3      482.21      465.16      7.47 o
  -1   8   3      449.63      445.10      5.74 o
   0   8   3       21.01       34.70      1.16 o
   1   8   3      449.79      451.92      6.84 o
   2   8   3      482.10      464.11      7.46 o
   3   8   3      652.72      591.21      9.02 o
   4   8   3       59.80       54.57      2.74 o
   5   8   3     1362.93     1431.84     22.48 o
   6   8   3      388.79      393.93      7.36 o
   7   8   3       62.99       60.97      5.40 o
   8   8   3       47.88       50.97      5.65 o
   9   8   3       56.69      101.96     10.24 o
  10   8   3       36.18       39.98      9.86 o
  11   8   3        1.02       15.19      8.88 o
 -11   9   3       71.67       52.23     12.16 o
 -10   9   3       18.23       32.26      9.42 o
  -9   9   3       15.31       27.39      6.60 o
  -8   9   3      302.19      315.74     13.20 o
  -7   9   3       60.31       56.04      3.15 o
  -6   9   3      260.05      266.79      5.25 o
  -5   9   3      867.70      875.34     13.18 o
  -4   9   3       22.08       19.74      1.65 o
  -3   9   3      390.66      391.48      6.37 o
  -2   9   3      194.29      199.34      4.20 o
  -1   9   3      704.95      755.97      9.52 o
   0   9   3      254.33      254.40      3.55 o
   1   9   3      704.45      762.11     10.93 o
   2   9   3      194.70      191.38      3.43 o
   3   9   3      390.46      374.53      6.23 o
   4   9   3       21.93       20.96      2.50 o
   5   9   3      868.54      871.68     14.61 o
   6   9   3      260.37      280.29      7.04 o
   7   9   3       59.93       54.20      5.28 o
   8   9   3      302.72      304.84      9.51 o
   9   9   3       15.28       28.45      9.23 o
  10   9   3       18.36       28.57     10.06 o
  11   9   3       72.01       62.91     10.01 o
 -11  10   3       22.04       18.11     11.38 o
  -9  10   3      384.74      352.82     16.74 o
  -8  10   3      187.60      161.49     10.06 o
  -7  10   3      211.39      200.03      6.65 o
  -6  10   3       24.17       24.13      2.80 o
  -5  10   3      285.60      287.79      5.45 o
  -4  10   3      168.42      183.92      3.69 o
  -3  10   3      733.45      706.46      9.86 o
  -2  10   3      208.72      202.14      4.23 o
  -1  10   3      268.79      278.64      4.13 o
   0  10   3     1164.75     1200.42     13.72 o
   1  10   3      268.67      283.20      4.99 o
   2  10   3      208.88      205.68      3.90 o
   3  10   3      733.38      706.46      9.86 o
   4  10   3      168.06      183.25      5.36 o
   5  10   3      286.11      285.28      6.69 o
   6  10   3       24.22       32.12      3.51 o
   7  10   3      211.54      238.86      9.19 o
   8  10   3      187.65      198.28      9.06 o
   9  10   3      385.18      367.38     15.65 o
  10  10   3       19.05       19.40      8.83 o
  11  10   3       22.13       11.91      7.69 o
 -10  11   3       43.88       41.72     15.83 o
  -9  11   3       79.80       74.60      8.33 o
  -8  11   3       26.85       25.86      7.55 o
  -7  11   3      439.61      450.34     11.02 o
  -6  11   3      199.00      196.55      5.21 o
  -5  11   3      785.17      735.03     12.08 o
  -4  11   3      194.70      184.60      3.71 o
  -3  11   3      595.04      570.34      8.87 o
  -2  11   3     1753.58     1767.92     23.93 o
  -1  11   3     1002.56      970.03     12.33 o
   0  11   3        0.01        3.54      1.39 o
   1  11   3     1003.10      972.34     13.12 o
   2  11   3     1753.80     1774.17     22.94 o
   3  11   3      595.60      572.71      9.48 o
   4  11   3      195.21      189.68      4.78 o
   5  11   3      785.38      777.21     15.17 o
   6  11   3      199.03      215.00      6.54 o
   7  11   3      439.41      454.03     12.66 o
   8  11   3       26.80       33.53      5.88 o
   9  11   3       80.04       60.39     10.38 o
  10  11   3       43.79       41.08      9.20 o
  11  11   3      106.11       82.04     12.77 o
 -10  12   3       23.16       27.27     10.86 o
  -9  12   3       66.56       67.92      8.77 o
  -8  12   3       13.06       25.74      9.17 o
  -7  12   3       21.00       31.83      4.04 o
  -6  12   3      111.34      114.56      4.50 o
  -5  12   3       53.86       54.02      3.28 o
  -4  12   3       44.83       33.69      2.73 o
  -3  12   3      297.25      280.29      5.39 o
  -2  12   3      179.63      175.30      3.60 o
  -1  12   3     1317.57     1231.49     16.51 o
   0  12   3       56.52       75.24      2.14 o
   1  12   3     1316.45     1234.09     16.52 o
   2  12   3      179.68      176.94      4.27 o
   3  12   3      296.62      280.71      5.80 o
   4  12   3       44.89       38.28      3.37 o
   5  12   3       54.47       52.76      3.78 o
   6  12   3      111.75      118.30      5.11 o
   7  12   3       21.02       27.27      5.94 o
   8  12   3       13.10       23.29      5.37 o
   9  12   3       66.09       81.59      8.05 o
  10  12   3       23.17       17.49      8.59 o
 -10  13   3      116.80       95.56     17.65 o
  -9  13   3      117.52      122.37     12.59 o
  -8  13   3       11.80        6.75      7.98 o
  -7  13   3      147.80      147.05      6.31 o
  -6  13   3      295.75      283.61      7.09 o
  -5  13   3       29.77       32.26      3.23 o
  -4  13   3      271.66      234.66      5.68 o
  -3  13   3      272.54      257.97      5.16 o
  -2  13   3      714.56      663.71     10.20 o
  -1  13   3      140.30      113.76      2.91 o
   0  13   3       91.09       84.75      2.74 o
   1  13   3      140.28      107.27      3.58 o
   2  13   3      714.15      630.34     10.56 o
   3  13   3      272.87      263.97      5.63 o
   4  13   3      271.72      251.26      7.06 o
   5  13   3       30.01       20.06      3.32 o
   6  13   3      295.96      285.28      8.36 o
   7  13   3      148.08      142.89      8.88 o
   8  13   3       11.80       27.53      6.75 o
   9  13   3      117.62      124.02     11.58 o
  10  13   3      117.21       82.94      9.69 o
  -9  14   3       63.68       82.50      9.66 o
  -8  14   3       42.74       37.82      7.92 o
  -7  14   3       40.69       54.20      5.28 o
  -6  14   3       58.21       67.51      5.08 o
  -5  14   3      187.51      182.59      5.68 o
  -4  14   3      169.67      149.46      4.84 o
  -3  14   3      337.65      315.74      7.04 o
  -2  14   3      207.07      204.96      4.61 o
  -1  14   3      384.40      336.75      7.27 o
   0  14   3      392.85      357.95      7.49 o
   1  14   3      383.97      336.75      7.72 o
   2  14   3      206.25      211.39      5.76 o
   3  14   3      337.35      306.57      6.49 o
   4  14   3      169.70      161.18      5.97 o
   5  14   3      187.73      186.95      6.43 o
   6  14   3       57.77       65.29      4.79 o
   7  14   3       40.76       31.83      5.73 o
   8  14   3       42.66       43.01      6.49 o
   9  14   3       63.69       73.53     10.40 o
  -9  15   3       16.74       -6.43     15.94 o
  -8  15   3       29.97       24.38      6.60 o
  -7  15   3      180.03      202.14      8.45 o
  -6  15   3        4.61        0.00      1.53 o
  -5  15   3      159.00      150.07      5.45 o
  -4  15   3       14.12       17.18      3.38 o
  -3  15   3       49.55       46.32      3.37 o
  -2  15   3       15.78       16.08      2.19 o
  -1  15   3      151.53      142.89      4.73 o
   0  15   3      212.08      225.29      5.94 o
   1  15   3      151.80      141.11      4.99 o
   2  15   3       15.77        8.90      2.88 o
   3  15   3       48.99       54.75      4.76 o
   4  15   3       13.89       12.26      4.43 o
   5  15   3      158.89      157.74      5.91 o
   6  15   3        4.58        6.12      5.02 o
   7  15   3      180.49      175.30      8.51 o
   8  15   3       30.05       44.65     10.26 o
   9  15   3       16.74       -1.99      8.10 o
  -9  16   3       31.42       34.11     11.56 o
  -8  16   3       15.32        8.45      6.91 o
  -7  16   3       11.28       25.11      6.32 o
  -6  16   3        3.24        8.24      4.12 o
  -5  16   3       59.31       59.62      4.21 o
  -4  16   3      152.02      162.12      5.67 o
  -3  16   3      116.89      114.30      5.30 o
  -2  16   3       48.54       42.20      3.37 o
  -1  16   3      225.72      222.69      5.54 o
   0  16   3        4.89        6.43      2.76 o
   1  16   3      225.52      209.60      6.09 o
   2  16   3       48.63       46.49      4.04 o
   3  16   3      117.49      105.22      5.59 o
   4  16   3      152.38      156.50      8.05 o
   5  16   3       59.33       71.64      6.49 o
   6  16   3        3.25        7.01      7.21 o
   7  16   3       11.24       12.26      6.16 o
   8  16   3       15.24       15.19     10.23 o
  -7  17   3       80.03       91.49     10.89 o
  -6  17   3       55.63       66.50      7.87 o
  -5  17   3      110.55      118.04      6.72 o
  -4  17   3      199.89      197.24      7.30 o
  -3  17   3      198.91      214.28      7.98 o
  -2  17   3      132.68      122.09      5.19 o
  -1  17   3      195.28      185.27      6.06 o
   0  17   3       45.78       43.18      3.58 o
   1  17   3      194.99      189.68      5.79 o
   2  17   3      133.32      122.92      4.95 o
   3  17   3      198.23      204.25      6.72 o
   4  17   3      199.64      215.37      6.91 o
   5  17   3      110.95      116.69      5.62 o
   6  17   3       56.05       50.45      5.97 o
   7  17   3       79.58       81.59     10.95 o
   8  17   3       13.34       41.88     14.25 o
  -6  18   3       42.63       34.25      6.66 o
  -5  18   3        2.93       -1.68      4.44 o
  -4  18   3       35.31       37.21      4.69 o
  -3  18   3      231.59      226.41      7.82 o
  -2  18   3       60.08       66.50      6.05 o
  -1  18   3      104.18      122.09      7.38 o
   0  18   3       95.97      102.71      5.02 o
   1  18   3      104.05      117.76      5.10 o
   2  18   3       59.84       71.21      5.22 o
   3  18   3      231.86      226.03      7.81 o
   4  18   3       35.30       43.33      5.54 o
   5  18   3        2.92        9.65      5.68 o
   6  18   3       42.66       38.89      6.02 o
   7  18   3        8.30       15.19     10.12 o
  -6  19   3       55.38       35.12     10.56 o
  -5  19   3      258.13      251.64     11.77 o
  -4  19   3      206.31      231.65      9.42 o
  -3  19   3       69.65       80.26      6.65 o
  -2  19   3      242.11      245.79      9.31 o
  -1  19   3       95.32       97.50      6.60 o
   0  19   3        1.66        6.12      5.21 o
   1  19   3       95.59      103.70      5.30 o
   2  19   3      241.81      259.56      7.18 o
   3  19   3       69.52       69.15      5.97 o
   4  19   3      206.00      219.38      8.44 o
   5  19   3      258.70      280.29     10.35 o
   6  19   3       55.37       80.03     11.96 o
   7  19   3       73.56       82.94     14.42 o
  -6  20   3       84.31       70.80     11.87 o
  -5  20   3        1.46       10.75      8.93 o
  -4  20   3       37.33       37.36      7.26 o
  -3  20   3       55.50       62.72      7.06 o
  -2  20   3      194.74      191.73      9.60 o
  -1  20   3       78.72       75.24      8.16 o
   0  20   3      128.93      143.77      8.31 o
   1  20   3       79.03       88.90      7.93 o
   2  20   3      195.27      206.38      8.18 o
   3  20   3       55.90       64.69      5.97 o
   4  20   3       37.74       36.61      5.24 o
   5  20   3        1.50       -1.68      5.21 o
   6  20   3       84.39       69.97      8.90 o
  -5  21   3       36.03       17.18     12.31 o
  -4  21   3      448.97      412.32     16.58 o
  -3  21   3      529.09      567.98     19.46 o
  -2  21   3       76.64       73.53      8.28 o
  -1  21   3      226.72      227.15     10.44 o
   0  21   3        0.00        4.75      5.22 o
   1  21   3      226.23      227.53     11.58 o
   2  21   3       76.66       71.01      6.05 o
   3  21   3      530.19      479.16     17.33 o
   4  21   3      449.82      398.37     15.31 o
   5  21   3       36.25       24.01      7.64 o
  -3  22   3      116.80       93.15     10.75 o
  -2  22   3        2.00        7.35      6.11 o
  -1  22   3        1.86       -4.58      7.36 o
   0  22   3      286.09      286.13     14.24 o
   1  22   3        1.85        0.61     10.07 o
   2  22   3        2.01        3.05      7.47 o
   3  22   3      116.50       71.43      9.42 o
   4  22   3      213.04      124.85     13.55 o
   0   0   4     7790.05     7748.98    108.93 o
   1   0   4    29646.10    26396.49    591.05 o
   2   0   4      564.18      583.41      7.17 o
   3   0   4     2394.02     2384.13     30.21 o
   4   0   4     1132.22     1234.96     14.79 o
   5   0   4       94.74      128.75      2.53 o
   6   0   4      171.53      171.06      3.57 o
   7   0   4        3.05       10.11      2.43 o
   8   0   4       40.45       31.69      4.18 o
   9   0   4        0.54        7.69      5.48 o
  10   0   4      440.27      437.31     15.53 o
  11   0   4       39.05       31.69      7.81 o
  12   0   4       96.07       79.37      7.72 o
 -12   1   4        8.44       15.48      6.32 o
 -11   1   4        3.38       18.97      7.33 o
 -10   1   4        1.25        5.36      5.39 o
  -9   1   4       21.96       27.91      5.36 o
  -8   1   4       18.43       26.37      3.18 o
  -7   1   4      519.86      530.28      9.13 o
  -6   1   4      861.57      854.23     13.75 o
  -5   1   4      433.44      479.69      7.59 o
  -4   1   4     3465.39     3733.52     42.34 o
  -3   1   4     4481.17     4704.42     49.23 o
  -2   1   4     1924.87     2093.87     20.38 o
  -1   1   4     4727.13     4865.34     46.61 o
   0   1   4     8563.29     8477.73     79.76 o
   1   1   4     4727.77     4707.82     44.14 o
   2   1   4     1925.97     2081.44     21.45 o
   3   1   4     4479.31     4532.88     53.31 o
   4   1   4     3465.15     3577.92     45.89 o
   5   1   4      433.72      480.78      7.59 o
   6   1   4      860.83      844.86     12.23 o
   7   1   4      520.38      522.34     10.18 o
   8   1   4       18.52       26.24      3.67 o
   9   1   4       22.03       22.94      4.15 o
  10   1   4        1.25        1.53      6.28 o
  11   1   4        3.40       11.91      6.16 o
  12   1   4        8.43       -4.43      5.68 o
 -12   2   4        2.84       -5.65      5.65 o
 -11   2   4       67.43       70.80      7.50 o
 -10   2   4        7.99       10.11      6.92 o
  -9   2   4      107.57      108.80      6.97 o
  -8   2   4      229.92      224.91      6.68 o
  -7   2   4      357.90      358.90      7.03 o
  -6   2   4      588.51      606.35      7.92 o
  -5   2   4      289.84      328.61      4.49 o
  -4   2   4     1077.78     1122.84     12.43 o
  -3   2   4      742.98      790.38      8.34 o
  -2   2   4     2205.07     2315.75     23.82 o
  -1   2   4     2995.10     3096.44     27.55 o
   0   2   4     4602.06     4663.78     42.24 o
   1   2   4     2992.66     3029.33     31.33 o
   2   2   4     2204.95     2257.77     24.70 o
   3   2   4      742.15      779.97      9.68 o
   4   2   4     1079.41     1102.20     13.15 o
   5   2   4      289.56      325.94      5.36 o
   6   2   4      588.15      606.35      9.75 o
   7   2   4      358.09      370.71      7.63 o
   8   2   4      229.73      246.96      7.78 o
   9   2   4      107.57       91.73      5.45 o
  10   2   4        8.03       12.26      6.25 o
  11   2   4       67.27       54.94      8.07 o
  12   2   4        2.83        5.36      6.12 o
 -12   3   4       49.31       72.06      9.45 o
 -11   3   4        5.36       13.60      5.39 o
 -10   3   4      176.33      178.93      9.94 o
  -9   3   4      113.75      105.99      6.37 o
  -8   3   4        7.30        4.75      3.08 o
  -7   3   4      449.56      459.85      7.96 o
  -6   3   4      735.85      798.05     10.49 o
  -5   3   4      114.07       91.01      2.36 o
  -4   3   4      341.31      365.96      4.26 o
  -3   3   4     1435.45     1501.96     15.34 o
  -2   3   4     2533.14     2697.08     26.99 o
  -1   3   4      630.67      663.71      7.66 o
   0   3   4       10.30        9.95      0.78 o
   1   3   4      631.29      647.23      8.82 o
   2   3   4     2533.61     2628.12     30.45 o
   3   3   4     1436.45     1472.38     16.14 o
   4   3   4      341.04      355.62      5.13 o
   5   3   4      113.72       87.28      2.08 o
   6   3   4      737.34      799.44     11.90 o
   7   3   4      450.85      473.22      9.69 o
   8   3   4        7.26        5.19      2.76 o
   9   3   4      114.19      121.01      6.54 o
  10   3   4      176.23      168.49      8.67 o
  11   3   4        5.38        3.97      4.88 o
  12   3   4       49.19       44.31      7.09 o
 -12   4   4       14.62        7.21      6.11 o
 -11   4   4       23.72       27.53      7.40 o
 -10   4   4        6.22       16.67      5.56 o
  -9   4   4      363.17      368.81     13.78 o
  -8   4   4      523.35      524.03     13.03 o
  -7   4   4      647.63      597.24     11.50 o
  -6   4   4      938.45      936.40     12.88 o
  -5   4   4     1020.85     1080.93     12.20 o
  -4   4   4      327.94      360.77      4.23 o
  -3   4   4      991.14     1099.73     13.14 o
  -2   4   4      431.14      491.70      6.58 o
  -1   4   4     2399.79     2590.21     31.50 o
   0   4   4      303.16      320.59      4.87 o
   1   4   4     2400.69     2521.40     33.55 o
   2   4   4      431.95      473.22      6.46 o
   3   4   4      991.78     1102.20     13.96 o
   4   4   4      328.64      347.26      5.07 o
   5   4   4     1021.83     1048.64     13.63 o
   6   4   4      937.70      938.68     13.64 o
   7   4   4      648.09      611.85     11.64 o
   8   4   4      523.43      528.00     11.38 o
   9   4   4      363.26      366.91     10.43 o
  10   4   4        6.19       10.84      5.05 o
  11   4   4       23.60        6.43      6.40 o
  12   4   4       14.55       13.78     10.38 o
 -12   5   4       12.17       10.84     10.11 o
 -11   5   4       28.96       26.63      7.53 o
 -10   5   4       49.20       58.29      6.05 o
  -9   5   4      411.92      404.31     14.93 o
  -8   5   4      110.40      119.38      4.87 o
  -7   5   4        7.16        7.01      2.30 o
  -6   5   4      226.83      225.29      3.72 o
  -5   5   4       48.14       51.86      1.42 o
  -4   5   4      306.59      302.25      4.30 o
  -3   5   4      438.34      461.44      6.38 o
  -2   5   4      469.63      558.58      7.61 o
  -1   5   4      831.02      865.85      9.46 o
   0   5   4     2514.83     2639.56     33.06 o
   1   5   4      830.43      838.39     12.19 o
   2   5   4      470.01      559.16      6.43 o
   3   5   4      438.87      473.75      5.93 o
   4   5   4      306.62      288.64      5.05 o
   5   5   4       48.32       54.75      1.84 o
   6   5   4      226.98      224.91      4.46 o
   7   5   4        7.28        6.87      2.60 o
   8   5   4      110.04      117.76      4.56 o
   9   5   4      412.23      403.32     12.42 o
  10   5   4       49.16       42.37      5.16 o
  11   5   4       29.02       46.15      9.92 o
 -11   6   4        2.72       12.52     13.31 o
 -10   6   4        3.35        5.36      5.39 o
  -9   6   4       51.06       47.85      5.48 o
  -8   6   4      223.91      226.41      6.71 o
  -7   6   4      503.05      475.91      9.72 o
  -6   6   4      414.51      399.35      6.43 o
  -5   6   4      232.42      216.46      4.01 o
  -4   6   4      139.09      137.60      3.20 o
  -3   6   4      289.71      298.82      5.56 o
  -2   6   4     1099.67     1124.49     16.60 o
  -1   6   4     1055.65     1130.31     13.31 o
   0   6   4     3261.74     3330.69     37.13 o
   1   6   4     1057.15     1098.09     15.59 o
   2   6   4     1101.63     1102.20     14.79 o
   3   6   4      290.06      301.39      5.16 o
   4   6   4      139.27      137.31      2.60 o
   5   6   4      232.32      219.02      4.39 o
   6   6   4      414.86      394.42      7.38 o
   7   6   4      502.90      500.52     10.52 o
   8   6   4      224.06      217.91      6.22 o
   9   6   4       51.22       57.34      5.05 o
  10   6   4        3.36        5.36      7.21 o
  11   6   4        2.71       25.36      9.85 o
 -11   7   4       64.04       70.80     11.24 o
 -10   7   4        2.66        5.36      4.30 o
  -9   7   4       18.14       20.85      5.31 o
  -8   7   4       33.35       37.21      3.32 o
  -7   7   4      157.44      156.19      5.25 o
  -6   7   4      684.80      673.31      9.63 o
  -5   7   4      302.79      294.98      5.10 o
  -4   7   4       28.36       31.97      1.55 o
  -3   7   4      658.14      713.05     10.58 o
  -2   7   4      396.02      395.40      6.40 o
  -1   7   4     2482.08     2548.81     28.74 o
   0   7   4      115.57      103.20      2.27 o
   1   7   4     2484.64     2525.12     34.82 o
   2   7   4      395.78      382.73      6.29 o
   3   7   4      657.85      692.06     10.41 o
   4   7   4       28.33       32.83      2.13 o
   5   7   4      302.76      305.26      4.76 o
   6   7   4      685.31      670.73     10.26 o
   7   7   4      157.13      160.56      5.33 o
   8   7   4       33.25       32.83      3.55 o
   9   7   4       18.24        4.90      6.42 o
  10   7   4        2.64       14.81      9.62 o
  11   7   4       63.89       62.72      9.40 o
 -11   8   4        8.12       15.77     10.12 o
 -10   8   4       48.11       64.49     10.93 o
  -9   8   4      188.92      196.20      9.71 o
  -8   8   4       13.02        9.80      3.64 o
  -7   8   4       80.98       88.21      3.49 o
  -6   8   4       29.04       28.31      2.11 o
  -5   8   4      744.70      721.66     10.64 o
  -4   8   4      315.63      304.41      4.75 o
  -3   8   4      523.61      538.87      8.04 o
  -2   8   4     1301.48     1341.53     19.03 o
  -1   8   4      801.45      839.11     10.75 o
   0   8   4     1317.69     1287.69     15.10 o
   1   8   4      801.17      842.70     11.50 o
   2   8   4     1300.50     1347.88     18.17 o
   3   8   4      524.01      544.63      8.67 o
   4   8   4      315.35      308.74      6.52 o
   5   8   4      745.00      733.01     12.72 o
   6   8   4       28.86       26.37      2.54 o
   7   8   4       81.08       78.06      4.81 o
   8   8   4       12.85        9.49      4.12 o
   9   8   4      189.03      207.46     10.34 o
  10   8   4       48.35       58.29      9.83 o
  11   8   4        8.11       -2.76     10.09 o
 -11   9   4       15.15       10.84      9.94 o
 -10   9   4       40.07       33.69     11.05 o
  -9   9   4       68.57       75.45     10.96 o
  -8   9   4      250.80      266.79      9.71 o
  -7   9   4      404.10      390.50      8.31 o
  -6   9   4      233.33      223.81      4.44 o
  -5   9   4       12.50        9.19      1.65 o
  -4   9   4      216.33      208.88      3.94 o
  -3   9   4      638.26      657.98      9.52 o
  -2   9   4      158.26      181.92      4.01 o
  -1   9   4      928.11      960.03     12.26 o
   0   9   4       94.37      103.96      2.27 o
   1   9   4      929.34      966.17     13.08 o
   2   9   4      158.14      170.10      3.87 o
   3   9   4      637.95      640.95     10.03 o
   4   9   4      216.17      218.28      4.75 o
   5   9   4       12.31        4.58      2.43 o
   6   9   4      233.85      240.01      6.14 o
   7   9   4      404.10      395.40     11.32 o
   8   9   4      250.98      275.76     10.27 o
   9   9   4       68.63       81.82      8.96 o
  10   9   4       40.01       47.68      8.54 o
  11   9   4       15.18       21.53      8.83 o
 -11  10   4        3.72       -3.05      9.94 o
 -10  10   4       10.60       56.41     16.92 o
  -9  10   4        7.00       -2.43      8.83 o
  -8  10   4      100.49      106.25      8.93 o
  -7  10   4      545.13      574.49     12.46 o
  -6  10   4       63.13       56.04      2.40 o
  -5  10   4      106.37      102.45      3.00 o
  -4  10   4       61.48       58.11      2.27 o
  -3  10   4      241.91      224.91      4.46 o
  -2  10   4      377.69      371.67      6.68 o
  -1  10   4      704.99      672.66      8.99 o
   0  10   4        7.77       12.43      1.39 o
   1  10   4      704.39      664.99      9.57 o
   2  10   4      377.24      371.67      5.73 o
   3  10   4      242.27      230.90      4.88 o
   4  10   4       61.28       53.67      2.73 o
   5  10   4      106.38       99.22      3.95 o
   6  10   4       63.53       60.39      3.66 o
   7  10   4      545.18      592.42     15.07 o
   8  10   4      100.28      129.03      7.30 o
   9  10   4        7.02       13.32      7.23 o
  10  10   4       10.63       31.42      8.61 o
  11  10   4        3.69        2.76      7.96 o
 -10  11   4       61.63       80.92     16.48 o
  -9  11   4       18.71      -11.16     12.57 o
  -8  11   4      131.60      123.47     10.99 o
  -7  11   4       42.38       42.52      3.87 o
  -6  11   4       27.33       25.23      2.48 o
  -5  11   4      219.38      209.60      4.30 o
  -4  11   4      679.33      679.74     10.32 o
  -3  11   4       25.14       21.30      1.82 o
  -2  11   4     1644.25     1623.24     22.94 o
  -1  11   4      513.24      483.49      7.07 o
   0  11   4      159.19      146.15      3.29 o
   1  11   4      512.16      485.13      7.63 o
   2  11   4     1646.50     1632.23     20.99 o
   3  11   4       24.92       22.34      2.45 o
   4  11   4      678.57      664.99     10.86 o
   5  11   4      218.96      217.56      6.20 o
   6  11   4       27.36       34.11      3.61 o
   7  11   4       42.21       38.28      5.51 o
   8  11   4      132.07      146.15      7.18 o
   9  11   4       18.68       22.34      7.01 o
  10  11   4       61.68       54.39      8.02 o
  11  11   4      355.95      294.13     21.65 o
 -10  12   4       43.48       33.69     10.92 o
  -9  12   4      211.83      218.65     16.46 o
  -8  12   4      174.46      187.29     11.85 o
  -7  12   4       95.44      101.70      5.74 o
  -6  12   4       28.55       32.12      3.37 o
  -5  12   4      169.80      149.76      4.55 o
  -4  12   4      200.90      208.53      4.29 o
  -3  12   4      460.50      455.61      7.40 o
  -2  12   4      782.44      764.84     11.64 o
  -1  12   4     2121.25     2012.02     27.74 o
   0  12   4       96.74      104.47      2.79 o
   1  12   4     2121.04     1975.56     25.29 o
   2  12   4      783.06      736.36     12.08 o
   3  12   4      460.27      442.50      8.33 o
   4  12   4      200.31      209.25      5.37 o
   5  12   4      169.73      151.58      5.48 o
   6  12   4       28.68       27.13      3.74 o
   7  12   4       95.01       91.49      5.93 o
   8  12   4      174.62      162.76      9.78 o
   9  12   4      211.78      202.49     13.38 o
  10  12   4       43.57       44.16     10.86 o
 -10  13   4       34.05       56.97     17.38 o
  -9  13   4        2.95       -9.95     13.67 o
  -8  13   4       55.31       75.88      9.26 o
  -7  13   4       41.23       46.65      4.90 o
  -6  13   4       38.65       39.83      4.21 o
  -5  13   4       74.47       58.11      3.97 o
  -4  13   4      158.09      144.66      4.16 o
  -3  13   4       94.80       90.55      2.83 o
  -2  13   4      175.82      191.04      4.44 o
  -1  13   4       24.35       26.63      2.30 o
   0  13   4     1557.82     1444.97     21.64 o
   1  13   4       24.15       29.92      2.43 o
   2  13   4      175.70      181.24      4.67 o
   3  13   4       94.72       87.51      3.48 o
   4  13   4      157.77      146.15      5.08 o
   5  13   4       74.03       72.47      4.43 o
   6  13   4       38.64       44.48      4.46 o
   7  13   4       41.16       44.48      5.45 o
   8  13   4       55.33       58.86      7.03 o
   9  13   4        2.96       17.59      9.14 o
  10  13   4       34.22       35.72      9.46 o
  -9  14   4        9.28        6.87     15.33 o
  -8  14   4       27.37       17.59      7.17 o
  -7  14   4       93.82      110.63      5.73 o
  -6  14   4       31.61       37.36      4.39 o
  -5  14   4       50.42       52.23      3.75 o
  -4  14   4       62.63       68.12      3.67 o
  -3  14   4      221.40      195.51      5.19 o
  -2  14   4      256.07      236.56      4.95 o
  -1  14   4       68.81       74.17      2.99 o
   0  14   4       95.24      109.84      4.41 o
   1  14   4       69.96       67.92      4.07 o
   2  14   4      256.05      219.02      5.86 o
   3  14   4      220.90      195.86      5.19 o
   4  14   4       62.40       75.88      4.10 o
   5  14   4       50.68       46.65      4.06 o
   6  14   4       31.65       25.62      5.76 o
   7  14   4       94.35      117.22      7.76 o
   8  14   4       27.49       43.99      6.74 o
   9  14   4        9.30        5.07      7.69 o
  -9  15   4       58.90       39.98     11.12 o
  -8  15   4       33.92       45.81     15.08 o
  -7  15   4       12.01       16.87      4.27 o
  -6  15   4      308.44      326.38      8.94 o
  -5  15   4       11.58       14.42      3.57 o
  -4  15   4      131.97      129.32      4.78 o
  -3  15   4        2.88        0.90      2.59 o
  -2  15   4       70.21       70.80      3.12 o
  -1  15   4      188.81      172.68      5.21 o
   0  15   4      604.32      540.02     10.93 o
   1  15   4      188.78      180.25      5.99 o
   2  15   4       70.15       62.72      4.50 o
   3  15   4        2.87        9.34      4.01 o
   4  15   4      132.30      128.75      6.74 o
   5  15   4       11.61       21.42      4.01 o
   6  15   4      309.13      308.31     11.30 o
   7  15   4       11.91       21.30      5.48 o
   8  15   4       33.95       47.68      7.01 o
   9  15   4       58.78       53.84     11.44 o
  -9  16   4      170.46      115.10     15.40 o
  -8  16   4       72.91       72.47     17.07 o
  -7  16   4       22.75       20.18      6.23 o
  -6  16   4       99.82      104.21      6.06 o
  -5  16   4       78.86       95.31      5.31 o
  -4  16   4       79.51       80.48      5.11 o
  -3  16   4        5.33        3.05      3.49 o
  -2  16   4       10.61       10.75      3.41 o
  -1  16   4       93.81       96.05      4.85 o
   0  16   4      128.84      127.91      4.76 o
   1  16   4       94.10       91.26      4.49 o
   2  16   4       10.58       13.96      3.52 o
   3  16   4        5.36        6.25      4.58 o
   4  16   4       79.25       81.37      6.03 o
   5  16   4       78.67       94.35      7.46 o
   6  16   4       99.88      104.21      9.10 o
   7  16   4       22.72       28.17      7.35 o
   8  16   4       73.46       80.03      9.08 o
  -6  17   4       21.47       33.39      5.01 o
  -5  17   4       71.46       84.75      5.70 o
  -4  17   4       66.36       62.72      5.30 o
  -3  17   4       73.61       76.10      4.53 o
  -2  17   4       59.73       56.22      5.94 o
  -1  17   4      164.22      164.02      5.71 o
   0  17   4       40.98       43.18      3.90 o
   1  17   4      164.30      171.06      5.83 o
   2  17   4       59.53       59.62      4.39 o
   3  17   4       74.19       77.84      4.81 o
   4  17   4       66.49       57.54      6.00 o
   5  17   4       71.10       80.48      6.87 o
   6  17   4       21.36       14.71      6.94 o
   7  17   4       50.59       46.32      8.08 o
   8  17   4        0.88        2.13      9.62 o
  -6  18   4        2.33       12.26      7.36 o
  -5  18   4       36.96       36.01      6.23 o
  -4  18   4       71.59       69.15      7.00 o
  -3  18   4       22.69       17.59      5.82 o
  -2  18   4       88.83       94.84      6.26 o
  -1  18   4      220.02      216.46      9.11 o
   0  18   4       41.12       52.23      4.82 o
   1  18   4      219.71      226.78      7.07 o
   2  18   4       88.36       98.24      4.65 o
   3  18   4       22.56       21.53      3.80 o
   4  18   4       71.93       59.42      5.34 o
   5  18   4       37.12       47.16      5.10 o
   6  18   4        2.28        5.82      5.97 o
   7  18   4       82.35      104.21     11.36 o
  -6  19   4       75.92       78.72     10.98 o
  -5  19   4       27.57       31.14      7.46 o
  -4  19   4      135.29      152.81     10.09 o
  -3  19   4      103.64      104.72      8.36 o
  -2  19   4      198.12      216.09      8.73 o
  -1  19   4       10.86        8.45      6.11 o
   0  19   4       23.81       29.11      6.14 o
   1  19   4       11.07       10.99      4.76 o
   2  19   4      198.32      220.49      6.98 o
   3  19   4      104.31       97.75      6.35 o
   4  19   4      135.43      131.00      7.36 o
   5  19   4       27.55       46.99      6.28 o
   6  19   4       75.79       84.30     17.73 o
   7  19   4        9.44       10.11     11.33 o
  -6  20   4       13.73       18.97      8.83 o
  -5  20   4       77.42       81.37      9.60 o
  -4  20   4       37.82       36.61      7.04 o
  -3  20   4       68.94       68.93      7.40 o
  -2  20   4       36.00       44.31      6.58 o
  -1  20   4       59.58       46.32      7.24 o
   0  20   4      155.58      178.93     11.25 o
   1  20   4       59.73       56.41      5.02 o
   2  20   4       36.04       37.21      5.89 o
   3  20   4       68.86       73.95      7.44 o
   4  20   4       37.98       32.83      5.25 o
   5  20   4       77.72       62.91      7.26 o
   6  20   4       13.78       38.58     13.06 o
  -5  21   4       55.94       68.93     18.28 o
  -4  21   4       32.60       45.98      8.56 o
  -3  21   4       53.58       49.39      6.61 o
  -2  21   4        1.38        3.22      6.75 o
  -1  21   4      218.34      254.40     11.84 o
   0  21   4      254.06      257.97     11.93 o
   1  21   4      218.80      212.48     10.11 o
   2  21   4        1.41        4.12      6.12 o
   3  21   4       53.71       56.41      7.44 o
   4  21   4       32.69       34.25      7.24 o
   5  21   4       55.96       42.37      7.24 o
  -3  22   4      132.34      117.50     11.27 o
  -2  22   4       63.04       74.81      8.34 o
  -1  22   4       71.99       87.98      8.36 o
   0  22   4       65.62       69.15      8.44 o
   1  22   4       71.84       88.90      9.10 o
   2  22   4       63.12       54.02     10.55 o
   3  22   4      132.43       76.31     11.45 o
   4  22   4       29.74       41.72     14.07 o
   1   0   5     6940.08     7009.40     74.60 o
   2   0   5      815.75      811.39      9.17 o
   3   0   5     2450.48     2634.48     35.57 o
   4   0   5     1160.26     1112.90     16.51 o
   5   0   5        0.08       -1.68      1.84 o
   6   0   5      510.20      518.38      9.02 o
   7   0   5       42.15       47.16      3.23 o
   8   0   5       44.25       39.20      4.65 o
   9   0   5      300.97      326.82     12.08 o
  10   0   5       79.59       89.37      7.96 o
  11   0   5        1.78        3.35      5.94 o
  12   0   5        0.53       -5.53      5.82 o
 -12   1   5       81.10       66.50      8.68 o
 -11   1   5       13.62        9.03      5.05 o
 -10   1   5       39.58       38.13      5.50 o
  -9   1   5      140.29      137.60      7.26 o
  -8   1   5      127.49      128.19      4.49 o
  -7   1   5      155.40      137.31      4.35 o
  -6   1   5      518.95      533.71      8.57 o
  -5   1   5     1084.03     1062.31     14.52 o
  -4   1   5     1931.86     2163.53     23.03 o
  -3   1   5      290.46      300.53      4.29 o
  -2   1   5     2912.14     3106.08     31.73 o
  -1   1   5     6244.47     6131.26     63.94 o
   0   1   5      325.05      295.40      3.83 o
   1   1   5     6246.79     6226.58     62.49 o
   2   1   5     2913.24     3062.11     32.87 o
   3   1   5      290.09      279.05      4.55 o
   4   1   5     1931.07     2047.69     27.99 o
   5   1   5     1082.00     1046.23     16.02 o
   6   1   5      519.17      520.07      9.60 o
   7   1   5      155.62      127.35      4.20 o
   8   1   5      127.54      123.75      5.24 o
   9   1   5      140.27      119.92      6.23 o
  10   1   5       39.61       58.67      7.01 o
  11   1   5       13.50        2.76      5.50 o
  12   1   5       81.02       68.93      7.61 o
 -12   2   5        7.42        3.05      8.07 o
 -11   2   5      135.09      117.76      8.33 o
 -10   2   5      298.92      280.71     10.78 o
  -9   2   5      647.98      630.97     19.28 o
  -8   2   5      315.24      315.74      9.23 o
  -7   2   5      460.80      460.91      8.50 o
  -6   2   5     1086.07     1141.99     16.72 o
  -5   2   5      473.67      522.90      6.23 o
  -4   2   5     2143.02     2305.05     26.14 o
  -3   2   5      311.88      359.83      4.70 o
  -2   2   5     1232.18     1354.25     13.66 o
  -1   2   5     3004.00     3036.14     32.72 o
   0   2   5     2195.58     2431.49     24.41 o
   1   2   5     3006.69     3000.79     35.25 o
   2   2   5     1230.21     1334.29     16.28 o
   3   2   5      311.66      344.51      5.05 o
   4   2   5     2144.36     2257.77     28.22 o
   5   2   5      474.07      501.62      8.87 o
   6   2   5     1086.60     1136.14     18.36 o
   7   2   5      461.26      451.92      8.94 o
   8   2   5      314.35      335.38      8.16 o
   9   2   5      647.81      637.83     16.25 o
  10   2   5      299.44      288.64     12.19 o
  11   2   5      135.18      131.00      8.21 o
  12   2   5        7.39       13.32      6.42 o
 -12   3   5       11.77       15.48      7.79 o
 -11   3   5       49.89       47.33      9.02 o
 -10   3   5       41.43       41.40      6.37 o
  -9   3   5        7.33        6.55      4.56 o
  -8   3   5      164.55      145.86      5.68 o
  -7   3   5      639.72      592.42     10.24 o
  -6   3   5      249.01      267.19      4.85 o
  -5   3   5      332.77      350.97      5.10 o
  -4   3   5     1261.70     1362.46     13.70 o
  -3   3   5      222.08      275.35      3.69 o
  -2   3   5     1085.59     1105.49     12.34 o
  -1   3   5      784.03      771.01      8.93 o
   0   3   5       32.02       26.24      1.39 o
   1   3   5      785.61      760.73      9.55 o
   2   3   5     1085.07     1105.49     14.81 o
   3   3   5      222.98      272.07      3.67 o
   4   3   5     1263.83     1318.07     16.17 o
   5   3   5      333.46      359.83      5.63 o
   6   3   5      248.97      267.19      4.85 o
   7   3   5      637.09      595.43     11.47 o
   8   3   5      165.06      147.36      5.11 o
   9   3   5        7.25        4.75      3.83 o
  10   3   5       41.52       37.97      5.79 o
  11   3   5       49.69       57.91      6.78 o
  12   3   5       11.77       27.27     14.09 o
 -12   4   5       97.62       75.03      9.00 o
 -11   4   5       31.64       23.29      5.50 o
 -10   4   5      172.55      185.27     10.44 o
  -9   4   5      108.92      102.71      6.77 o
  -8   4   5      227.26      212.48      7.21 o
  -7   4   5      141.02      149.76      5.14 o
  -6   4   5      208.94      215.74      4.00 o
  -5   4   5      103.53       95.07      1.68 o
  -4   4   5      521.62      579.83      6.55 o
  -3   4   5     1114.73     1199.56     13.72 o
  -2   4   5     1879.77     1955.81     25.17 o
  -1   4   5      574.66      587.61      8.41 o
   0   4   5      342.33      343.13      5.04 o
   1   4   5      575.48      576.86      7.73 o
   2   4   5     1880.98     1890.69     24.74 o
   3   4   5     1116.30     1192.72     13.67 o
   4   4   5      521.36      584.61      7.78 o
   5   4   5      103.69       94.84      2.40 o
   6   4   5      209.69      208.53      4.29 o
   7   4   5      141.34      154.03      4.61 o
   8   4   5      227.45      229.40      6.37 o
   9   4   5      109.19      108.56      5.93 o
  10   4   5      172.17      185.27      8.08 o
  11   4   5       31.66       34.83      6.14 o
  12   4   5       97.41      103.96     17.91 o
 -11   5   5      107.89       91.49      8.05 o
 -10   5   5        2.58       -2.43      5.33 o
  -9   5   5      121.26      124.02      7.44 o
  -8   5   5      213.18      208.17      7.14 o
  -7   5   5      185.23      163.71      4.75 o
  -6   5   5      108.86       87.73      2.56 o
  -5   5   5      711.48      739.05      8.74 o
  -4   5   5      108.87      107.52      2.05 o
  -3   5   5      152.33      184.60      3.37 o
  -2   5   5     1338.70     1389.07     17.53 o
  -1   5   5     1566.45     1612.30     19.87 o
   0   5   5        1.15        0.31      1.07 o
   1   5   5     1565.97     1600.40     24.76 o
   2   5   5     1338.51     1396.47     16.64 o
   3   5   5      152.15      182.59      3.02 o
   4   5   5      108.64      110.63      2.60 o
   5   5   5      712.29      734.35     10.06 o
   6   5   5      108.86       96.05      2.91 o
   7   5   5      185.66      158.67      4.99 o
   8   5   5      213.57      227.90      6.72 o
   9   5   5      121.75      115.89      5.86 o
  10   5   5        2.61        8.90      4.43 o
  11   5   5      108.28       87.05     16.40 o
 -11   6   5       35.05       26.75      9.48 o
 -10   6   5      112.96      110.89      7.30 o
  -9   6   5       85.34       65.89      5.82 o
  -8   6   5       90.40       91.26      4.96 o
  -7   6   5       26.26       27.39      3.11 o
  -6   6   5       65.32       70.39      2.91 o
  -5   6   5      742.97      719.67      9.29 o
  -4   6   5      662.98      737.03      8.73 o
  -3   6   5      476.37      524.03      7.36 o
  -2   6   5      413.71      432.15      5.67 o
  -1   6   5       15.21       18.65      1.07 o
   0   6   5     2180.42     2300.30     29.67 o
   1   6   5       15.24       18.22      1.38 o
   2   6   5      414.46      428.55      5.63 o
   3   6   5      476.82      525.17      6.23 o
   4   6   5      663.09      741.75      9.43 o
   5   6   5      742.50      734.35     10.73 o
   6   6   5       65.24       69.15      2.47 o
   7   6   5       26.23       29.37      2.54 o
   8   6   5       90.61      103.96      4.79 o
   9   6   5       84.92       99.22      5.67 o
  10   6   5      112.44      111.41     10.44 o
  11   6   5       35.04       20.52     13.11 o
 -11   7   5        1.80        5.94      9.17 o
 -10   7   5       16.24       26.50      8.02 o
  -9   7   5       78.27       80.26      6.65 o
  -8   7   5       92.91       97.01      5.11 o
  -7   7   5      302.73      293.29      7.21 o
  -6   7   5      132.87      126.79      3.06 o
  -5   7   5     1233.06     1220.22     15.56 o
  -4   7   5      294.55      293.70      5.08 o
  -3   7   5      842.07      830.52     12.13 o
  -2   7   5      252.75      253.22      4.73 o
  -1   7   5      617.54      670.11      8.97 o
   0   7   5     1894.33     1984.37     24.25 o
   1   7   5      616.14      645.98     10.06 o
   2   7   5      253.28      258.37      4.78 o
   3   7   5      842.67      836.25     12.17 o
   4   7   5      294.91      294.56      5.53 o
   5   7   5     1233.64     1241.93     15.69 o
   6   7   5      132.57      119.38      2.97 o
   7   7   5      303.16      310.91      7.43 o
   8   7   5       92.61       94.12      4.32 o
   9   7   5       78.32       83.39      8.36 o
  10   7   5       16.26        3.05      6.57 o
  11   7   5        1.84        7.35      9.66 o
 -11   8   5       38.67       48.35     11.01 o
 -10   8   5       38.63       69.76     13.23 o
  -9   8   5      188.22      199.69      9.80 o
  -8   8   5      291.30      295.83      8.08 o
  -7   8   5       60.15       67.92      3.87 o
  -6   8   5       83.07       82.71      2.69 o
  -5   8   5      109.33       97.26      3.17 o
  -4   8   5       20.14       20.62      1.79 o
  -3   8   5      377.82      387.58      6.81 o
  -2   8   5      222.03      249.30      4.69 o
  -1   8   5      135.74      142.89      2.96 o
   0   8   5       14.65       13.06      1.26 o
   1   8   5      135.79      132.14      3.12 o
   2   8   5      222.23      253.22      4.73 o
   3   8   5      378.66      393.93      6.38 o
   4   8   5       20.11       20.62      2.25 o
   5   8   5      109.72       98.24      3.43 o
   6   8   5       83.22       93.15      4.06 o
   7   8   5       60.11       71.64      5.45 o
   8   8   5      291.39      315.29     10.55 o
   9   8   5      187.79      201.79     10.55 o
  10   8   5       38.85       38.13      8.87 o
  11   8   5       38.59       41.72      9.43 o
 -11   9   5       68.79       59.81     12.63 o
 -10   9   5       20.97       19.29      8.91 o
  -9   9   5      122.66      120.47     16.03 o
  -8   9   5      191.49      200.03      6.29 o
  -7   9   5       68.97       64.29      3.77 o
  -6   9   5       53.05       49.58      2.43 o
  -5   9   5     1205.54     1215.90     16.40 o
  -4   9   5       29.92       25.74      1.88 o
  -3   9   5     1103.44     1001.89     14.88 o
  -2   9   5      129.98      131.30      3.40 o
  -1   9   5      315.70      345.89      5.07 o
   0   9   5      222.71      244.63      4.26 o
   1   9   5      315.27      357.49      5.62 o
   2   9   5      129.89      122.09      3.28 o
   3   9   5     1103.89      990.16     14.01 o
   4   9   5       29.77       25.62      2.51 o
   5   9   5     1204.65     1199.56     19.72 o
   6   9   5       52.60       47.68      3.41 o
   7   9   5       68.63       79.16      5.51 o
   8   9   5      191.69      183.58      7.72 o
   9   9   5      122.81      144.66     10.41 o
  10   9   5       21.03       25.11      8.05 o
  11   9   5       68.31       69.15     11.53 o
 -10  10   5        3.77        4.58     16.05 o
  -9  10   5       53.42       61.15     10.06 o
  -8  10   5       61.82       60.39      5.57 o
  -7  10   5       16.72       19.40      2.73 o
  -6  10   5      535.86      516.70      9.57 o
  -5  10   5     1524.62     1505.81     20.17 o
  -4  10   5      345.50      334.02      5.88 o
  -3  10   5       93.75       85.21      2.51 o
  -2  10   5      349.49      382.73      6.78 o
  -1  10   5       68.79       52.93      1.81 o
   0  10   5        7.17        5.19      1.35 o
   1  10   5       68.46       53.67      2.17 o
   2  10   5      349.89      364.08      5.67 o
   3  10   5       93.77       78.27      2.85 o
   4  10   5      346.22      326.82      6.26 o
   5  10   5     1524.32     1501.96     23.98 o
   6  10   5      535.65      497.19     10.49 o
   7  10   5       16.61       29.37      4.70 o
   8  10   5       61.89       67.09      6.08 o
   9  10   5       53.42       72.47     10.32 o
  10  10   5        3.85        2.13      9.46 o
  11  10   5       77.95       57.54     16.70 o
 -10  11   5       35.79       34.83     10.95 o
  -9  11   5      202.05      182.25     15.71 o
  -8  11   5      189.12      212.83     11.19 o
  -7  11   5      140.38      142.00      6.19 o
  -6  11   5       96.10      100.21      5.21 o
  -5  11   5       53.37       59.62      2.68 o
  -4  11   5       58.65       55.67      2.40 o
  -3  11   5     1521.38     1415.96     18.62 o
  -2  11   5      359.04      355.15      6.52 o
  -1  11   5     1021.07      960.03     13.80 o
   0  11   5      423.29      427.53      6.65 o
   1  11   5     1020.02      980.85     13.95 o
   2  11   5      357.81      346.80      5.53 o
   3  11   5     1519.13     1410.37     20.44 o
   4  11   5       58.58       51.51      3.20 o
   5  11   5       53.77       56.61      3.72 o
   6  11   5       95.69      100.95      4.23 o
   7  11   5      140.42      168.81      7.72 o
   8  11   5      189.07      200.73      9.11 o
   9  11   5      201.73      210.67     14.36 o
  10  11   5       35.80       40.45     11.02 o
 -10  12   5      127.65      142.29     19.19 o
  -9  12   5      106.25      122.92     13.72 o
  -8  12   5       21.70        1.38      9.19 o
  -7  12   5       46.46       39.83      5.62 o
  -6  12   5       83.57       76.10      4.53 o
  -5  12   5       70.85       61.15      3.29 o
  -4  12   5      182.15      185.27      4.04 o
  -3  12   5      641.64      598.45      9.08 o
  -2  12   5      150.22      152.81      3.98 o
  -1  12   5      906.63      890.78     14.78 o
   0  12   5       20.72       16.87      1.84 o
   1  12   5      905.81      854.96     12.30 o
   2  12   5      150.35      143.18      3.84 o
   3  12   5      642.51      608.78     10.38 o
   4  12   5      182.56      173.34      4.88 o
   5  12   5       70.85       70.59      3.74 o
   6  12   5       83.52       87.05      6.23 o
   7  12   5       46.32       41.72      6.08 o
   8  12   5       21.68       29.92      5.96 o
   9  12   5      106.24      109.84      9.08 o
  10  12   5      127.63      103.70     11.09 o
 -10  13   5       58.09       55.67     12.19 o
  -9  13   5       27.85       45.98     13.93 o
  -8  13   5        2.01        2.28     12.07 o
  -7  13   5       82.37       84.52      6.37 o
  -6  13   5       42.25       48.19      5.16 o
  -5  13   5      269.48      280.29      6.63 o
  -4  13   5       94.63      100.95      4.23 o
  -3  13   5      347.04      305.26      5.62 o
  -2  13   5      494.57      451.40      7.89 o
  -1  13   5      411.65      340.39      7.76 o
   0  13   5      933.53      930.36     16.61 o
   1  13   5      411.33      344.97      8.27 o
   2  13   5      492.91      436.27      7.75 o
   3  13   5      346.01      311.79      6.55 o
   4  13   5       94.59       93.63      4.07 o
   5  13   5      269.12      291.59      8.02 o
   6  13   5       42.09       41.88      5.45 o
   7  13   5       82.05       86.82      7.15 o
   8  13   5        2.03        3.22      5.37 o
   9  13   5       27.97       29.11      8.01 o
  10  13   5       57.96       64.69      9.75 o
  -9  14   5      184.53      161.18     16.34 o
  -8  14   5        2.78       -3.67     12.86 o
  -7  14   5      139.04      157.13      7.76 o
  -6  14   5       12.36       12.69      4.15 o
  -5  14   5      176.06      167.52      5.13 o
  -4  14   5      178.31      166.25      5.10 o
  -3  14   5      461.22      439.90      7.79 o
  -2  14   5      137.66      137.60      3.77 o
  -1  14   5      274.17      257.97      6.75 o
   0  14   5      107.74       88.44      5.11 o
   1  14   5      275.00      255.98      6.74 o
   2  14   5      138.05      136.44      4.62 o
   3  14   5      462.26      459.31      9.55 o
   4  14   5      178.44      174.98      5.24 o
   5  14   5      176.32      193.09      6.19 o
   6  14   5       12.48        8.61      4.93 o
   7  14   5      138.80      150.37      8.50 o
   8  14   5        2.83        5.07      6.12 o
   9  14   5      184.84      175.96     15.10 o
  -9  15   5       42.23       21.99     11.73 o
  -8  15   5       27.22       33.82     14.39 o
  -7  15   5      103.28      109.84      9.34 o
  -6  15   5       52.82       58.86      5.31 o
  -5  15   5       24.55       20.96      3.63 o
  -4  15   5      301.58      298.82      6.84 o
  -3  15   5      103.53      114.56      4.50 o
  -2  15   5      208.28      187.63      5.08 o
  -1  15   5      436.60      424.46     11.22 o
   0  15   5       40.20       36.32      3.72 o
   1  15   5      436.14      423.96      9.68 o
   2  15   5      208.39      182.59      5.68 o
   3  15   5      103.79      109.06      5.18 o
   4  15   5      301.43      329.07     10.78 o
   5  15   5       24.74       23.29      4.18 o
   6  15   5       52.89       61.93      6.81 o
   7  15   5      102.90      116.43     10.95 o
   8  15   5       27.37       25.36      6.74 o
   9  15   5       42.24       37.67      9.26 o
  -9  16   5       10.64       20.96      9.97 o
  -8  16   5       91.13       81.15     16.49 o
  -7  16   5      115.89       85.90      8.48 o
  -6  16   5        6.68        8.10      5.50 o
  -5  16   5       10.26        7.01      4.13 o
  -4  16   5       33.98       35.87      4.88 o
  -3  16   5      165.60      155.26      7.40 o
  -2  16   5      112.51       94.84      4.10 o
  -1  16   5      146.32      138.77      5.54 o
   0  16   5       18.74       17.18      3.69 o
   1  16   5      146.13      144.07      6.54 o
   2  16   5      112.50       98.48      4.91 o
   3  16   5      166.14      155.89      6.19 o
   4  16   5       34.15       32.26      4.21 o
   5  16   5       10.23       15.01      4.88 o
   6  16   5        6.77        2.43      8.99 o
   7  16   5      115.65      135.00     10.64 o
   8  16   5       91.09       91.96     11.15 o
  -7  17   5        9.84        0.77      8.01 o
  -6  17   5       10.44       13.06      6.26 o
  -5  17   5      112.70      115.36      6.91 o
  -4  17   5       40.55       47.68      5.99 o
  -3  17   5      188.81      198.28      8.71 o
  -2  17   5      105.29      106.51      6.38 o
  -1  17   5        4.66        5.19      3.66 o
   0  17   5       43.56       41.56      4.30 o
   1  17   5        4.67        7.01      3.67 o
   2  17   5      105.41      111.15      5.74 o
   3  17   5      188.73      187.98      7.12 o
   4  17   5       40.53       49.23      5.21 o
   5  17   5      112.38      121.83      7.38 o
   6  17   5       10.50        7.35     13.01 o
   7  17   5        9.91       21.99      8.70 o
  -6  18   5       20.73       37.51      8.19 o
  -5  18   5       25.29       20.52      6.17 o
  -4  18   5      163.37      176.28      8.87 o
  -3  18   5        1.32        8.10      5.63 o
  -2  18   5       80.87       96.05      7.27 o
  -1  18   5       30.40       32.26      5.34 o
   0  18   5      146.99      155.89      5.86 o
   1  18   5       30.48       39.52      4.82 o
   2  18   5       80.65       88.67      6.52 o
   3  18   5        1.28        1.53      4.44 o
   4  18   5      163.08      170.10      9.03 o
   5  18   5       25.19       32.67      5.94 o
   6  18   5       20.66       29.24      8.83 o
   7  18   5        5.43        5.36      6.87 o
  -6  19   5       84.26       95.56     10.17 o
  -5  19   5       96.95       86.59      9.68 o
  -4  19   5       28.11       36.46      6.57 o
  -3  19   5        2.17        8.90      6.42 o
  -2  19   5       26.05       28.05      6.03 o
  -1  19   5       22.82       39.04      6.97 o
   0  19   5      235.72      224.91      9.65 o
   1  19   5       22.62       26.75      6.28 o
   2  19   5       26.19       33.82      4.90 o
   3  19   5        2.18        7.21      5.51 o
   4  19   5       28.03       41.88      7.04 o
   5  19   5       97.34       97.50      7.09 o
   6  19   5       84.47       79.59      9.49 o
   7  19   5       61.24       66.90     15.17 o
  -6  20   5       15.78       10.11      8.74 o
  -5  20   5       13.57        0.00      1.53 o
  -4  20   5      108.85       98.97      8.38 o
  -3  20   5      144.41      146.45     10.49 o
  -2  20   5      152.34      182.59      9.69 o
  -1  20   5        7.66        8.45      5.54 o
   0  20   5        4.55        9.19      6.00 o
   1  20   5        7.68       13.50      5.10 o
   2  20   5      152.35      148.86      7.24 o
   3  20   5      144.60      163.71      9.19 o
   4  20   5      108.93      112.45      9.97 o
   5  20   5       13.56       14.42      6.86 o
  -5  21   5      145.14      130.73     14.71 o
  -4  21   5       62.81       54.20      8.02 o
  -3  21   5        0.10        7.01      6.09 o
  -2  21   5       38.61       39.04      8.34 o
  -1  21   5      152.44      186.62     10.47 o
   0  21   5        7.88       12.52      5.79 o
   1  21   5      152.36      178.59     10.92 o
   2  21   5       38.72       33.82      5.89 o
   3  21   5        0.10        3.54      4.93 o
   4  21   5       63.35       67.31      7.10 o
   5  21   5      144.91      118.57     17.24 o
  -3  22   5      154.73      150.07     14.25 o
  -2  22   5       11.37        9.49      6.09 o
  -1  22   5       59.85       49.23      7.64 o
   0  22   5        0.72       10.84      7.01 o
   1  22   5       59.92       67.71      9.17 o
   2  22   5       11.26       11.67     13.35 o
   3  22   5      154.49      123.75     14.32 o
   0   0   6     1743.24     1676.53     25.34 o
   1   0   6     2327.58     2325.29     27.45 o
   2   0   6       13.84       21.30      0.92 o
   3   0   6      276.94      298.39      4.70 o
   4   0   6     2178.21     2264.83     30.62 o
   5   0   6      238.70      251.64      5.10 o
   6   0   6      448.46      400.84      7.93 o
   7   0   6       15.07       21.42      2.76 o
   8   0   6      177.70      158.37      5.30 o
   9   0   6        4.17        5.82      3.83 o
  10   0   6       22.16       18.86      5.16 o
  11   0   6       75.76       71.21      7.73 o
  12   0   6        0.00       -3.83      5.22 o
 -12   1   6       59.73       38.58      8.15 o
 -11   1   6      261.83      274.52     13.54 o
 -10   1   6        7.41        8.90      7.23 o
  -9   1   6      139.26      124.30      6.06 o
  -8   1   6       26.85       25.11      2.85 o
  -7   1   6      228.68      242.70      5.79 o
  -6   1   6      844.95      824.83     13.50 o
  -5   1   6      283.28      279.88      5.80 o
  -4   1   6      579.94      647.86      8.19 o
  -3   1   6      324.31      352.82      4.65 o
  -2   1   6      923.42      928.09     12.07 o
  -1   1   6       64.85       78.27      2.19 o
   0   1   6      109.13       84.30      1.59 o
   1   1   6       64.78       77.19      1.75 o
   2   1   6      923.21      929.60     11.32 o
   3   1   6      323.87      332.21      4.96 o
   4   1   6      579.19      614.30     10.43 o
   5   1   6      283.47      280.29      5.80 o
   6   1   6      844.39      838.39     14.33 o
   7   1   6      227.31      233.91      5.68 o
   8   1   6       26.79       27.39      3.25 o
   9   1   6      139.47      104.98      7.61 o
  10   1   6        7.39        8.90      5.83 o
  11   1   6      261.73      274.52     12.71 o
  12   1   6       59.69       37.82      7.30 o
 -12   2   6       12.50       16.08      7.64 o
 -11   2   6      337.30      340.39     17.35 o
 -10   2   6       68.46       64.69      7.96 o
  -9   2   6      327.53      311.36      9.60 o
  -8   2   6      451.55      425.49     11.22 o
  -7   2   6      395.77      405.82      7.47 o
  -6   2   6      389.27      409.31      7.01 o
  -5   2   6      209.36      214.65      3.26 o
  -4   2   6      278.65      291.16      4.23 o
  -3   2   6       96.44      134.71      2.01 o
  -2   2   6      867.18      922.82     10.52 o
  -1   2   6     2805.44     2789.11     32.67 o
   0   2   6     1519.82     1500.05     18.21 o
   1   2   6     2802.01     2753.94     28.57 o
   2   2   6      866.09      898.19     11.13 o
   3   2   6       97.28      121.83      2.19 o
   4   2   6      279.22      268.00      4.87 o
   5   2   6      209.35      203.20      4.59 o
   6   2   6      389.06      417.36      8.08 o
   7   2   6      396.40      396.40      8.38 o
   8   2   6      452.39      445.62      9.92 o
   9   2   6      327.93      337.20     10.46 o
  10   2   6       68.37       78.06      7.87 o
  11   2   6      337.54      311.79     14.42 o
  12   2   6       12.61        7.96      6.71 o
 -12   3   6        7.29        2.43      6.40 o
 -11   3   6       49.75       38.74      7.09 o
 -10   3   6        0.44       11.91      4.70 o
  -9   3   6       78.15       87.98      6.74 o
  -8   3   6      140.55      136.15      5.48 o
  -7   3   6      249.84      248.90      5.47 o
  -6   3   6     2049.15     2082.56     25.97 o
  -5   3   6       49.36       46.99      1.36 o
  -4   3   6      440.49      472.13      5.37 o
  -3   3   6     1290.42     1266.47     14.09 o
  -2   3   6     1088.18     1149.52     12.59 o
  -1   3   6      143.45      158.06      2.80 o
   0   3   6       32.37       27.65      1.18 o
   1   3   6      143.18      158.67      2.80 o
   2   3   6     1089.03     1143.66     15.91 o
   3   3   6     1293.01     1248.91     15.74 o
   4   3   6      440.40      447.20      6.80 o
   5   3   6       49.62       47.16      2.37 o
   6   3   6     2050.91     2054.43     29.17 o
   7   3   6      249.93      251.26      6.28 o
   8   3   6      140.43      148.86      5.44 o
   9   3   6       78.18       73.33      5.51 o
  10   3   6        0.44        0.77      4.61 o
  11   3   6       49.62       41.72      6.71 o
  12   3   6        7.25       27.13     10.32 o
 -12   4   6        1.79       -7.36      7.36 o
 -11   4   6       22.09       47.16      6.97 o
 -10   4   6       55.93       54.57      6.95 o
  -9   4   6      159.24      165.93      9.88 o
  -8   4   6       83.79       73.74      4.46 o
  -7   4   6      137.64      150.07      5.45 o
  -6   4   6      691.81      673.95      9.63 o
  -5   4   6      403.69      408.82      6.51 o
  -4   4   6     1570.87     1638.23     18.04 o
  -3   4   6     1846.19     1973.36     23.09 o
  -2   4   6      659.56      717.68      9.28 o
  -1   4   6     1515.76     1576.73     23.58 o
   0   4   6      131.10      160.23      3.14 o
   1   4   6     1517.31     1592.48     19.75 o
   2   4   6      660.55      711.72      9.91 o
   3   4   6     1846.65     1944.88     24.01 o
   4   4   6     1572.64     1608.33     19.84 o
   5   4   6      402.14      404.31      5.97 o
   6   4   6      692.74      668.18     11.51 o
   7   4   6      138.29      146.75      4.79 o
   8   4   6       84.26       77.84      3.94 o
   9   4   6      158.75      163.39      6.97 o
  10   4   6       56.10       60.39      6.34 o
  11   4   6       22.25       29.64      7.01 o
 -11   5   6       12.40       12.52      7.35 o
 -10   5   6      162.71      145.55      9.26 o
  -9   5   6        7.21        5.19      4.90 o
  -8   5   6       91.77      104.98      5.57 o
  -7   5   6     1102.03     1121.17     23.20 o
  -6   5   6      450.08      435.24      8.77 o
  -5   5   6      118.85      112.19      2.10 o
  -4   5   6      769.18      792.46      9.75 o
  -3   5   6      349.25      377.41      6.25 o
  -2   5   6       21.88       22.34      1.16 o
  -1   5   6     1005.31     1001.89     13.32 o
   0   5   6     1483.28     1603.37     20.81 o
   1   5   6     1007.74      999.53     13.31 o
   2   5   6       21.78       24.13      1.94 o
   3   5   6      349.74      387.09      5.85 o
   4   5   6      768.99      782.05      9.69 o
   5   5   6      118.83      116.15      2.66 o
   6   5   6      450.50      435.76      8.27 o
   7   5   6     1102.97     1122.84     19.08 o
   8   5   6       91.61       89.37      4.21 o
   9   5   6        7.20        7.35      3.95 o
  10   5   6      162.39      167.20      7.69 o
  11   5   6       12.40       -2.76     13.17 o
 -11   6   6       46.89       43.82      6.87 o
 -10   6   6        9.80       26.37      7.24 o
  -9   6   6       48.55       48.35      6.20 o
  -8   6   6      458.67      446.68     12.56 o
  -7   6   6      109.06       95.56      5.08 o
  -6   6   6      223.13      224.18      5.56 o
  -5   6   6     1039.57     1026.31     12.68 o
  -4   6   6       12.77       10.84      1.06 o
  -3   6   6      665.38      699.89     10.47 o
  -2   6   6      600.17      667.53     10.23 o
  -1   6   6     2651.27     2882.67     35.87 o
   0   6   6     6019.26     6346.27     76.89 o
   1   6   6     2651.53     2890.65     35.92 o
   2   6   6      599.76      656.08      8.24 o
   3   6   6      666.75      717.68      7.96 o
   4   6   6       12.79       11.74      0.93 o
   5   6   6     1040.07     1051.84     15.25 o
   6   6   6      222.63      224.18      5.56 o
   7   6   6      109.18      114.30      4.23 o
   8   6   6      457.44      459.31     10.61 o
   9   6   6       48.65       42.37      4.67 o
  10   6   6        9.84        7.69      6.92 o
  11   6   6       46.96       57.91     11.68 o
 -11   7   6      261.94      268.81     20.29 o
 -10   7   6       29.66       28.31      7.38 o
  -9   7   6       13.48       20.85      5.31 o
  -8   7   6        8.44        4.58      3.23 o
  -7   7   6       55.45       55.31      4.23 o
  -6   7   6      198.20      191.73      4.79 o
  -5   7   6      216.71      197.95      3.83 o
  -4   7   6       23.01       20.52      1.79 o
  -3   7   6       31.36       22.46      1.88 o
  -2   7   6      457.19      474.82      7.55 o
  -1   7   6      570.73      614.91      9.20 o
   0   7   6       60.62       53.67      1.81 o
   1   7   6      570.64      625.38     10.52 o
   2   7   6      457.31      479.69      6.51 o
   3   7   6       31.24       24.50      1.96 o
   4   7   6       23.07       17.91      1.99 o
   5   7   6      216.64      201.09      3.51 o
   6   7   6      198.55      203.20      5.30 o
   7   7   6       55.47       47.85      3.08 o
   8   7   6        8.42        1.85      4.32 o
   9   7   6       13.37        5.94      8.56 o
  10   7   6       29.70       14.81      8.28 o
  11   7   6      262.00      259.96     25.14 o
 -11   8   6       11.25       11.74     13.49 o
 -10   8   6       48.99       54.20     13.49 o
  -9   8   6       22.63       24.38      5.01 o
  -8   8   6        8.59        8.45      3.67 o
  -7   8   6       28.98       33.53      3.45 o
  -6   8   6      109.30      103.70      3.78 o
  -5   8   6       20.42       22.46      1.99 o
  -4   8   6       57.79       52.40      1.98 o
  -3   8   6      670.04      693.36     10.43 o
  -2   8   6     1402.96     1397.39     19.43 o
  -1   8   6      299.44      278.64      4.55 o
   0   8   6      617.23      633.47      8.73 o
   1   8   6      299.10      276.57      5.76 o
   2   8   6     1403.66     1412.24     17.67 o
   3   8   6      669.64      674.59     10.29 o
   4   8   6       57.33       54.02      2.54 o
   5   8   6       20.41       23.53      2.76 o
   6   8   6      109.75       99.46      4.93 o
   7   8   6       29.18       26.63      4.73 o
   8   8   6        8.56        6.12      4.47 o
   9   8   6       22.63       28.85      9.03 o
  10   8   6       49.02       37.21      7.55 o
  11   8   6       11.22       22.81      7.92 o
 -11   9   6        0.13        3.05     11.91 o
 -10   9   6        5.21       12.26     13.52 o
  -9   9   6       65.16       56.97     12.51 o
  -8   9   6      135.62      140.82      6.17 o
  -7   9   6       18.93       17.29      3.49 o
  -6   9   6       76.15       77.19      3.48 o
  -5   9   6     1046.84     1039.83     14.36 o
  -4   9   6      395.68      357.95      6.09 o
  -3   9   6      388.21      345.43      6.45 o
  -2   9   6      126.04      123.47      3.57 o
  -1   9   6      919.35      937.92     12.88 o
   0   9   6       48.25       56.41      2.05 o
   1   9   6      917.56      922.82     14.29 o
   2   9   6      126.43      120.19      3.26 o
   3   9   6      387.98      344.97      6.43 o
   4   9   6      396.56      376.45      6.72 o
   5   9   6     1048.08     1046.23     16.81 o
   6   9   6       75.96       79.82      5.74 o
   7   9   6       18.95       18.86      4.09 o
   8   9   6      135.33      157.13      8.38 o
   9   9   6       65.22       65.29      9.00 o
  10   9   6        5.21        3.83      7.21 o
  11   9   6        0.13       -8.25      8.25 o
 -10  10   6       21.16       19.19     11.05 o
  -9  10   6      298.25      304.41     22.02 o
  -8  10   6       41.70       43.50      6.37 o
  -7  10   6       74.32       72.06      4.20 o
  -6  10   6      114.82      111.67      3.92 o
  -5  10   6     1554.79     1595.45     21.74 o
  -4  10   6      271.20      279.46      5.37 o
  -3  10   6      474.01      436.79      7.76 o
  -2  10   6       25.15       28.97      2.27 o
  -1  10   6      334.97      342.21      5.96 o
   0  10   6       58.32       56.04      2.04 o
   1  10   6      334.92      345.43      5.51 o
   2  10   6       25.43       29.24      2.40 o
   3  10   6      473.69      431.12      7.70 o
   4  10   6      270.47      270.43      5.70 o
   5  10   6     1554.24     1598.42     25.72 o
   6  10   6      114.38      119.92      6.23 o
   7  10   6       74.52       72.47      5.70 o
   8  10   6       41.56       41.72      5.59 o
   9  10   6      298.18      288.64     12.62 o
  10  10   6       21.13       24.74      7.50 o
  11  10   6       39.80       31.97     15.68 o
 -10  11   6      153.05      145.86     14.94 o
  -9  11   6      120.61      113.50     12.66 o
  -8  11   6       38.27       41.40      6.05 o
  -7  11   6      144.33      173.66      8.48 o
  -6  11   6      256.92      257.57      6.35 o
  -5  11   6      429.99      411.82      7.53 o
  -4  11   6        2.24        1.09      2.01 o
  -3  11   6      343.46      320.59      6.20 o
  -2  11   6      417.58      403.32      7.95 o
  -1  11   6      201.50      187.63      4.75 o
   0  11   6      547.32      537.14      9.17 o
   1  11   6      201.44      180.25      3.98 o
   2  11   6      417.23      397.38      6.42 o
   3  11   6      343.48      320.15      6.65 o
   4  11   6        2.27        1.38      2.62 o
   5  11   6      430.75      404.82      8.96 o
   6  11   6      256.69      252.04      8.65 o
   7  11   6      144.66      156.19      7.73 o
   8  11   6       38.11       35.43      6.92 o
   9  11   6      120.32      133.00     10.84 o
  10  11   6      153.42      146.75     12.59 o
 -10  12   6       34.77       39.20     15.95 o
  -9  12   6       50.98       71.43     14.85 o
  -8  12   6       70.21       61.55      8.34 o
  -7  12   6       50.97       51.16      7.61 o
  -6  12   6       51.58       58.47      4.91 o
  -5  12   6      101.95       97.75      3.18 o
  -4  12   6       66.97       54.94      2.57 o
  -3  12   6      191.79      179.93      3.98 o
  -2  12   6       47.62       42.84      2.76 o
  -1  12   6      716.82      690.10     11.70 o
   0  12   6       29.76       42.84      2.91 o
   1  12   6      716.67      697.28     10.46 o
   2  12   6       47.60       45.64      2.51 o
   3  12   6      191.80      174.00      4.90 o
   4  12   6       66.85       60.39      3.28 o
   5  12   6      101.89      102.71      4.52 o
   6  12   6       51.54       48.87      5.36 o
   7  12   6       51.10       53.67      6.17 o
   8  12   6       70.52       66.90      6.08 o
   9  12   6       51.06       39.20      8.53 o
  10  12   6       34.78       27.39      8.16 o
 -10  13   6       35.11       15.88     11.35 o
  -9  13   6       96.48       66.08     11.87 o
  -8  13   6      187.91      193.09     11.01 o
  -7  13   6      230.79      240.39     12.28 o
  -6  13   6       91.37       93.15      5.25 o
  -5  13   6        0.14        1.09      2.94 o
  -4  13   6      265.47      235.43      4.93 o
  -3  13   6      194.97      187.29      5.08 o
  -2  13   6      654.36      624.16     11.74 o
  -1  13   6      126.29      131.57      4.26 o
   0  13   6       46.52       36.17      2.97 o
   1  13   6      126.26      138.77      5.25 o
   2  13   6      654.55      603.30     10.34 o
   3  13   6      194.57      183.25      4.69 o
   4  13   6      264.76      246.96      6.22 o
   5  13   6        0.13        1.99      3.66 o
   6  13   6       91.53       86.36      5.76 o
   7  13   6      231.51      239.24      9.19 o
   8  13   6      187.78      207.81      9.28 o
   9  13   6       96.27      119.92     13.28 o
  10  13   6       35.10       25.23     11.07 o
  -9  14   6       63.06       58.29     11.71 o
  -8  14   6        3.99       13.78      9.37 o
  -7  14   6       66.91       76.31      8.22 o
  -6  14   6       26.78       33.26      5.14 o
  -5  14   6      232.90      236.19      6.84 o
  -4  14   6       25.24       22.34      3.86 o
  -3  14   6      137.64      117.22      3.75 o
  -2  14   6      223.18      207.46      5.70 o
  -1  14   6      514.83      487.85     10.38 o
   0  14   6       21.66       23.89      3.38 o
   1  14   6      514.80      460.39     11.68 o
   2  14   6      223.33      190.35      5.80 o
   3  14   6      138.03      116.69      4.01 o
   4  14   6       25.36       21.99      3.02 o
   5  14   6      232.05      252.44      7.87 o
   6  14   6       26.81       13.14      5.83 o
   7  14   6       66.90       81.37      6.69 o
   8  14   6        3.92        8.61      9.36 o
   9  14   6       63.04       90.08     10.81 o
  -9  15   6       72.97       57.16     11.97 o
  -8  15   6       29.37       43.33     12.22 o
  -7  15   6       68.22       67.92      9.17 o
  -6  15   6       40.53       40.13      5.33 o
  -5  15   6       46.49       54.39      4.56 o
  -4  15   6      123.53      115.63      5.33 o
  -3  15   6       33.56       32.67      3.40 o
  -2  15   6      140.73      126.24      4.73 o
  -1  15   6       61.98       56.61      3.90 o
   0  15   6       28.80       31.42      4.16 o
   1  15   6       61.75       61.93      4.49 o
   2  15   6      140.77      128.19      5.33 o
   3  15   6       33.43       32.40      4.09 o
   4  15   6      123.52      118.30      5.39 o
   5  15   6       46.67       39.04      5.57 o
   6  15   6       40.63       36.32      6.71 o
   7  15   6       68.43       63.11      7.47 o
   8  15   6       29.19       40.45      8.02 o
   9  15   6       72.82       76.97     15.63 o
  -8  16   6       15.20       15.01     10.55 o
  -7  16   6        6.96       10.84      7.17 o
  -6  16   6      106.33      122.92      7.96 o
  -5  16   6      292.84      289.07      8.42 o
  -4  16   6       14.41       16.08      3.97 o
  -3  16   6      124.81      120.47      7.06 o
  -2  16   6      126.07      128.19      4.76 o
  -1  16   6      220.99      221.22      7.36 o
   0  16   6        5.73        4.43      3.95 o
   1  16   6      221.74      226.78      8.19 o
   2  16   6      125.81      125.95      6.38 o
   3  16   6      124.20      124.85      6.08 o
   4  16   6       14.41       10.43      4.32 o
   5  16   6      292.86      335.38     11.33 o
   6  16   6      106.31      122.92      9.32 o
   7  16   6        7.09        3.54     12.89 o
   8  16   6       15.14       -6.12     10.41 o
  -7  17   6       69.55       59.24      9.91 o
  -6  17   6       20.55       39.52      7.93 o
  -5  17   6       36.67       39.52      5.76 o
  -4  17   6       11.45       12.69      5.02 o
  -3  17   6        2.57        0.00      1.53 o
  -2  17   6       14.87       12.26      5.37 o
  -1  17   6      505.30      510.53     11.74 o
   0  17   6      473.92      478.61     13.00 o
   1  17   6      505.52      529.15     13.66 o
   2  17   6       14.71       13.96      4.62 o
   3  17   6        2.63        3.22      4.75 o
   4  17   6       11.47       13.14      5.47 o
   5  17   6       36.72       53.84      5.45 o
   6  17   6       20.54       23.53     12.85 o
   7  17   6       69.06       82.71     10.81 o
   8  17   6      111.51      120.73     16.05 o
  -7  18   6        1.70        2.91      9.22 o
  -6  18   6      155.79      165.93     12.75 o
  -5  18   6       13.80        3.05      7.04 o
  -4  18   6      240.75      237.33     10.29 o
  -3  18   6      161.76      181.92      8.68 o
  -2  18   6      160.71      156.19      8.04 o
  -1  18   6       50.27       44.99      5.65 o
   0  18   6      128.55      121.28      5.73 o
   1  18   6       50.17       58.67      6.26 o
   2  18   6      161.08      153.42      8.28 o
   3  18   6      161.93      188.65      9.52 o
   4  18   6      240.80      243.85     11.21 o
   5  18   6       13.83       18.33      7.21 o
   6  18   6      155.72      182.25     14.03 o
   7  18   6        1.71        5.19      7.15 o
  -6  19   6       17.82       23.17      8.45 o
  -5  19   6       36.21       45.31      8.83 o
  -4  19   6       71.38       64.49      7.55 o
  -3  19   6       27.77       33.69      6.89 o
  -2  19   6       29.36       16.57      7.35 o
  -1  19   6      126.94      139.06      8.47 o
   0  19   6       83.31       99.71      5.93 o
   1  19   6      126.80      140.82      6.17 o
   2  19   6       29.31       16.98      4.79 o
   3  19   6       27.78       31.42      6.38 o
   4  19   6       71.38       66.30      8.05 o
   5  19   6       36.41       45.14      9.98 o
   6  19   6       17.85       20.52      6.61 o
  -6  20   6       49.08       81.59     13.41 o
  -5  20   6       49.35       44.99      9.29 o
  -4  20   6       82.60       78.72      9.00 o
  -3  20   6       48.63       42.52      8.07 o
  -2  20   6       94.38       96.28      8.01 o
  -1  20   6       45.50       42.84      5.83 o
   0  20   6       57.04       60.39      6.92 o
   1  20   6       45.50       49.06      5.37 o
   2  20   6       94.70      101.45      6.23 o
   3  20   6       48.67       48.19      6.35 o
   4  20   6       82.95       82.04      7.17 o
   5  20   6       49.27       44.16      9.54 o
  -4  21   6       52.20       39.35      7.46 o
  -3  21   6      357.20      331.77     13.98 o
  -2  21   6       85.27       79.16      9.03 o
  -1  21   6       51.12       49.92      7.69 o
   0  21   6        4.44       -0.61      6.09 o
   1  21   6       51.43       50.45      7.92 o
   2  21   6       85.34       81.15      6.46 o
   3  21   6      356.50      340.39     13.24 o
   4  21   6       52.11       43.82      6.87 o
  -3  22   6        6.96       -7.21     12.89 o
  -2  22   6       15.10       23.76      9.17 o
  -1  22   6      187.99      151.89     10.06 o
   0  22   6       50.19       46.82      8.80 o
   1  22   6      188.11      146.45     10.78 o
   3  22   6        7.01       -9.91      9.91 o
   1   0   7     1403.47     1439.34     17.84 o
   2   0   7      291.35      284.46      4.18 o
   3   0   7     2615.99     2936.07     36.21 o
   4   0   7       79.59       53.30      2.53 o
   5   0   7       45.28       29.37      2.42 o
   6   0   7      399.81      387.09      7.79 o
   7   0   7      289.60      312.23      7.44 o
   8   0   7      119.49      119.66      4.87 o
   9   0   7      111.00      119.92      6.51 o
  10   0   7        5.70        5.65      6.58 o
  11   0   7       64.52       63.30      7.29 o
  12   0   7       13.43       19.29      6.63 o
 -12   1   7       59.77       49.58      8.36 o
 -11   1   7      123.83      127.64      9.23 o
 -10   1   7       17.40       22.81      5.68 o
  -9   1   7       32.25       36.92      4.81 o
  -8   1   7       87.94      102.20      4.50 o
  -7   1   7      759.00      716.36     13.24 o
  -6   1   7       74.05       69.76      3.31 o
  -5   1   7      670.69      663.08     10.84 o
  -4   1   7      629.45      688.16      9.10 o
  -3   1   7     1564.94     1669.44     20.23 o
  -2   1   7     2672.06     2841.64     35.61 o
  -1   1   7      541.06      589.40      9.02 o
   0   1   7     1532.59     1493.34     21.04 o
   1   1   7      540.63      585.20      7.78 o
   2   1   7     2673.30     2829.77     31.60 o
   3   1   7     1565.45     1670.45     19.22 o
   4   1   7      629.72      662.44     12.10 o
   5   1   7      671.38      661.16     11.45 o
   6   1   7       73.92       73.33      3.38 o
   7   1   7      759.90      718.35     12.60 o
   8   1   7       87.68       96.05      4.61 o
   9   1   7       32.11       28.97      5.33 o
  10   1   7       17.43       21.30      5.48 o
  11   1   7      124.03      108.56     10.06 o
  12   1   7       59.70       55.86      8.88 o
 -12   2   7      109.05       75.88      8.62 o
 -11   2   7       61.97       67.09      6.69 o
 -10   2   7       33.96       33.82      6.34 o
  -9   2   7       59.87       53.84      4.90 o
  -8   2   7       48.90       48.19      3.26 o
  -7   2   7      446.15      449.30      8.39 o
  -6   2   7      441.45      460.91      7.98 o
  -5   2   7      271.04      284.46      4.18 o
  -4   2   7      267.54      290.32      4.64 o
  -3   2   7      398.07      459.31      5.30 o
  -2   2   7     1572.04     1678.55     19.26 o
  -1   2   7        9.24       15.88      1.67 o
   0   2   7       57.05       36.01      1.49 o
   1   2   7        9.07       13.06      1.26 o
   2   2   7     1574.20     1646.26     20.09 o
   3   2   7      397.81      444.58      5.74 o
   4   2   7      267.16      276.57      4.95 o
   5   2   7      271.19      263.97      5.63 o
   6   2   7      440.73      457.72      8.47 o
   7   2   7      445.74      427.53      8.70 o
   8   2   7       48.89       40.93      3.48 o
   9   2   7       59.61       69.76      5.59 o
  10   2   7       34.00       42.69      6.14 o
  11   2   7       62.04       54.02      6.74 o
  12   2   7      109.13       95.07     12.31 o
 -12   3   7       74.94       58.11      9.25 o
 -11   3   7       12.32       12.69      6.08 o
 -10   3   7      120.15      124.30      9.94 o
  -9   3   7      175.83      194.82      7.95 o
  -8   3   7      157.65      172.68      5.53 o
  -7   3   7      547.71      504.39     10.56 o
  -6   3   7      467.16      451.40      7.89 o
  -5   3   7      811.72      814.20      9.89 o
  -4   3   7      849.88      943.23     11.41 o
  -3   3   7      227.70      224.54      3.34 o
  -2   3   7     3829.07     4081.52     44.27 o
  -1   3   7      184.75      195.51      3.81 o
   0   3   7      673.03      718.35      9.28 o
   1   3   7      184.36      192.07      3.43 o
   2   3   7     3832.31     4026.36     50.25 o
   3   3   7      227.06      212.11      3.60 o
   4   3   7      852.74      911.58     12.71 o
   5   3   7      812.70      782.74     11.77 o
   6   3   7      468.08      468.91      9.11 o
   7   3   7      547.58      506.06     10.58 o
   8   3   7      158.02      157.74      4.98 o
   9   3   7      175.84      179.25      7.29 o
  10   3   7      120.24      114.04      7.93 o
  11   3   7       12.30       20.06      6.87 o
  12   3   7       74.88       61.15     12.77 o
 -12   4   7      114.75       82.50     14.16 o
 -11   4   7       91.00       89.85      9.39 o
 -10   4   7       91.31       99.71      8.16 o
  -9   4   7        7.59       16.37      4.30 o
  -8   4   7       49.81       52.23      4.12 o
  -7   4   7      232.54      229.76      6.00 o
  -6   4   7       36.02       42.37      1.93 o
  -5   4   7      195.40      183.58      3.69 o
  -4   4   7        8.19       13.50      1.09 o
  -3   4   7     3375.33     3610.55     40.15 o
  -2   4   7     3809.08     4059.41     47.30 o
  -1   4   7      856.15      923.57     13.54 o
   0   4   7       24.54       20.96      1.36 o
   1   4   7      857.22      962.33     13.05 o
   2   4   7     3812.95     4013.81     47.04 o
   3   4   7     3375.99     3582.36     41.48 o
   4   4   7        8.24       11.74      1.36 o
   5   4   7      194.90      175.62      3.94 o
   6   4   7       36.20       41.40      3.03 o
   7   4   7      232.66      220.85      5.51 o
   8   4   7       49.94       48.54      3.61 o
   9   4   7        7.66        7.21      4.46 o
  10   4   7       91.31       90.55      6.83 o
  11   4   7       90.78       97.50     11.97 o
 -11   5   7        8.51       11.50      6.46 o
 -10   5   7       47.92       91.01     14.16 o
  -9   5   7       55.80       55.86      5.18 o
  -8   5   7      443.94      447.20     12.03 o
  -7   5   7       20.12       25.74      4.15 o
  -6   5   7      188.30      185.27      5.05 o
  -5   5   7      597.68      649.13      8.19 o
  -4   5   7       41.65       46.99      1.70 o
  -3   5   7      120.58      119.38      2.71 o
  -2   5   7     2070.73     2153.17     29.86 o
  -1   5   7       57.42       63.89      1.98 o
   0   5   7     4185.12     4312.35     53.64 o
   1   5   7       57.26       65.49      2.01 o
   2   5   7     2069.38     2130.27     26.27 o
   3   5   7      120.60      118.57      2.69 o
   4   5   7       41.80       47.33      1.70 o
   5   5   7      597.94      635.95     10.61 o
   6   5   7      187.87      183.25      5.02 o
   7   5   7       20.12       23.41      2.76 o
   8   5   7      444.84      441.98      9.89 o
   9   5   7       56.02       67.92      5.10 o
  10   5   7       47.99       56.41      5.39 o
  11   5   7        8.52       31.14     11.05 o
 -11   6   7        6.75        9.80      4.73 o
 -10   6   7       67.27       78.50      7.46 o
  -9   6   7       89.41       96.52      6.57 o
  -8   6   7       28.15       26.50      3.57 o
  -7   6   7      428.62      436.27     10.86 o
  -6   6   7       55.19       56.22      3.15 o
  -5   6   7      181.02      188.32      3.74 o
  -4   6   7      150.37      146.75      3.29 o
  -3   6   7      417.09      406.81      6.49 o
  -2   6   7     1078.30     1091.54     15.54 o
  -1   6   7     1867.60     1927.45     24.99 o
   0   6   7        5.33        3.67      1.38 o
   1   6   7     1869.25     1964.57     25.23 o
   2   6   7     1078.61     1101.37     16.43 o
   3   6   7      417.54      418.88      6.08 o
   4   6   7      150.63      150.37      3.03 o
   5   6   7      181.94      201.79      4.23 o
   6   6   7       55.13       53.12      2.71 o
   7   6   7      429.33      419.89      9.13 o
   8   6   7       28.04       30.73      3.43 o
   9   6   7       89.59       82.71      4.95 o
  10   6   7       67.19       68.93      9.86 o
  11   6   7        6.72       19.63     14.15 o
 -11   7   7       21.45       42.05     14.76 o
 -10   7   7       73.23       62.32      6.65 o
  -9   7   7        3.93        8.10      4.58 o
  -8   7   7       73.70       79.82      4.64 o
  -7   7   7       41.71       34.70      3.35 o
  -6   7   7      201.01      197.59      5.22 o
  -5   7   7      199.58      213.20      4.70 o
  -4   7   7      488.61      490.59      8.22 o
  -3   7   7       74.82       74.17      2.13 o
  -2   7   7      877.21      925.09     13.55 o
  -1   7   7      193.85      219.02      4.03 o
   0   7   7      289.64      296.26      5.11 o
   1   7   7      193.91      217.91      4.01 o
   2   7   7      875.45      944.76     12.17 o
   3   7   7       74.69       75.24      1.50 o
   4   7   7      487.91      499.95      6.09 o
   5   7   7      198.99      214.65      4.72 o
   6   7   7      200.85      194.47      5.18 o
   7   7   7       41.49       36.46      2.69 o
   8   7   7       73.53       79.82      5.97 o
   9   7   7        4.03        4.58      6.25 o
  10   7   7       73.07       75.24      9.23 o
  11   7   7       21.36       48.19     11.85 o
 -11   8   7       22.31       21.07     14.42 o
 -10   8   7       69.19       86.82     12.91 o
  -9   8   7       37.28       25.98      5.93 o
  -8   8   7       14.15       16.28      4.00 o
  -7   8   7      316.72      318.39      9.28 o
  -6   8   7      224.32      231.65      6.03 o
  -5   8   7      145.93      147.95      3.61 o
  -4   8   7      764.92      759.37     13.64 o
  -3   8   7      472.55      488.41      9.29 o
  -2   8   7       21.94       20.39      1.22 o
  -1   8   7       27.44       27.91      1.56 o
   0   8   7      352.22      385.63      6.32 o
   1   8   7       27.63       25.11      2.48 o
   2   8   7       21.98       24.99      1.36 o
   3   8   7      472.83      479.69      8.13 o
   4   8   7      767.18      764.84     11.64 o
   5   8   7      145.86      142.29      4.43 o
   6   8   7      224.62      233.53      7.18 o
   7   8   7      316.95      312.23      9.62 o
   8   8   7       14.05       24.38      5.37 o
   9   8   7       37.21       47.85      7.01 o
  10   8   7       68.92       74.81     10.92 o
  11   8   7       22.26       10.84      8.39 o
 -11   9   7       67.47       45.31     15.83 o
 -10   9   7       17.15        3.54     14.29 o
  -9   9   7       18.02       16.37      8.41 o
  -8   9   7       17.63       24.62      3.69 o
  -7   9   7      296.39      285.71      8.79 o
  -6   9   7      193.12      171.06      5.50 o
  -5   9   7      401.27      379.34      7.23 o
  -4   9   7      190.06      193.45      4.13 o
  -3   9   7      737.24      718.35     12.60 o
  -2   9   7      302.39      281.12      4.98 o
  -1   9   7       76.16       70.59      2.28 o
   0   9   7      927.69      964.64     13.06 o
   1   9   7       76.18       72.27      2.53 o
   2   9   7      303.81      299.68      5.57 o
   3   9   7      736.58      738.38     11.44 o
   4   9   7      190.32      199.34      4.55 o
   5   9   7      400.55      369.28      7.61 o
   6   9   7      193.56      168.17      6.42 o
   7   9   7      296.05      284.46      9.60 o
   8   9   7       17.63       16.57      5.04 o
   9   9   7       17.99       12.43      7.33 o
  10   9   7       17.22       12.26      8.93 o
  11   9   7       67.61       72.68     10.55 o
 -10  10   7       41.70       37.51     15.77 o
  -9  10   7       28.17       10.60     11.84 o
  -8  10   7       97.51      112.72      8.15 o
  -7  10   7       37.51       38.58      4.61 o
  -6  10   7      111.33      109.06      4.39 o
  -5  10   7       67.31       62.91      2.74 o
  -4  10   7      424.26      410.32      7.52 o
  -3  10   7     1382.72     1327.06     20.73 o
  -2  10   7        8.66        9.03      2.31 o
  -1  10   7      855.04      812.79     11.99 o
   0  10   7      153.65      122.92      3.02 o
   1  10   7      854.50      815.63     12.72 o
   2  10   7        8.71        4.27      2.60 o
   3  10   7     1383.05     1337.00     19.00 o
   4  10   7      423.42      417.87      7.59 o
   5  10   7       67.60       66.30      3.63 o
   6  10   7      111.43      117.22      5.62 o
   7  10   7       37.79       37.21      5.13 o
   8  10   7       97.24      102.20      7.26 o
   9  10   7       28.19       32.12      8.27 o
  10  10   7       41.51       54.75      8.97 o
  11  10   7       10.25        2.59     14.06 o
 -10  11   7       28.78       37.07     11.90 o
  -9  11   7       13.16        7.96      9.77 o
  -8  11   7      203.79      207.81     11.77 o
  -7  11   7       42.01       52.76      7.73 o
  -6  11   7      113.45      109.58      4.15 o
  -5  11   7       71.79       83.17      3.15 o
  -4  11   7      639.14      626.01     10.52 o
  -3  11   7      315.32      305.26      6.92 o
  -2  11   7       93.40       95.31      3.86 o
  -1  11   7      247.10      248.90      5.86 o
   0  11   7      992.35      905.61     13.41 o
   1  11   7      247.74      245.41      5.04 o
   2  11   7       94.04      102.95      3.26 o
   3  11   7      314.74      305.71      6.49 o
   4  11   7      640.08      599.66     10.30 o
   5  11   7       71.95       64.89      3.58 o
   6  11   7      112.99      111.67      6.54 o
   7  11   7       41.95       44.99      4.98 o
   8  11   7      203.87      189.33      9.19 o
   9  11   7       13.24        7.47      7.18 o
  10  11   7       28.75       27.13     10.83 o
 -10  12   7      146.66      147.65     19.84 o
  -9  12   7        7.42       18.86     15.05 o
  -8  12   7       46.61       80.03      9.08 o
  -7  12   7      182.62      189.33     10.55 o
  -6  12   7       76.66       75.24      4.93 o
  -5  12   7      618.67      593.01     10.84 o
  -4  12   7      701.16      700.55     11.79 o
  -3  12   7      587.51      543.48     10.38 o
  -2  12   7      117.07      110.37      4.16 o
  -1  12   7     2048.17     1959.09     31.77 o
   0  12   7     1589.53     1457.22     24.56 o
   1  12   7     2049.54     1978.85     28.62 o
   2  12   7      116.63      102.20      3.75 o
   3  12   7      588.13      520.64      9.60 o
   4  12   7      701.88      701.86     11.81 o
   5  12   7      618.45      593.63     13.26 o
   6  12   7       76.52       62.52      6.06 o
   7  12   7      182.35      196.91      8.33 o
   8  12   7       46.78       51.16      6.91 o
   9  12   7        7.50        1.38      6.43 o
  10  12   7      146.97      112.19     12.07 o
  -9  13   7       50.46       58.11     11.13 o
  -8  13   7       54.82       53.67      7.07 o
  -7  13   7       96.01       99.71      7.66 o
  -6  13   7      156.68      158.99      7.49 o
  -5  13   7       24.57       25.23      3.48 o
  -4  13   7      203.31      190.70      4.78 o
  -3  13   7      172.61      160.56      4.39 o
  -2  13   7      401.49      384.18      8.25 o
  -1  13   7      115.98       84.98      4.10 o
   0  13   7     1390.46     1322.56     23.40 o
   1  13   7      116.02       89.14      4.90 o
   2  13   7      401.03      372.62      8.12 o
   3  13   7      171.98      154.34      4.61 o
   4  13   7      203.76      188.65      5.77 o
   5  13   7       24.57       23.29      3.83 o
   6  13   7      156.14      140.82      6.75 o
   7  13   7       96.07       87.98      6.97 o
   8  13   7       55.10       68.32      7.56 o
   9  13   7       50.62       48.87     10.38 o
  10  13   7       32.89       20.85     11.53 o
  -9  14   7       53.39       56.04     11.48 o
  -8  14   7       97.45      111.15     14.35 o
  -7  14   7       41.25       39.83      7.33 o
  -6  14   7       17.18        9.65      5.07 o
  -5  14   7        2.73        1.53      3.52 o
  -4  14   7       17.39       14.53      3.67 o
  -3  14   7       82.78       74.81      3.43 o
  -2  14   7        8.19        4.27      2.60 o
  -1  14   7      191.37      177.28      5.27 o
   0  14   7      350.16      342.67      9.16 o
   1  14   7      192.79      183.92      7.04 o
   2  14   7        8.24        8.90      3.40 o
   3  14   7       82.53       83.17      4.06 o
   4  14   7       17.47       19.29      3.69 o
   5  14   7        2.80       -3.66      3.66 o
   6  14   7       17.14       13.60      5.67 o
   7  14   7       41.21       34.25      7.53 o
   8  14   7       97.56      107.52      9.75 o
   9  14   7       53.58       60.97     11.21 o
  -9  15   7      129.75      111.67     17.52 o
  -8  15   7       53.50       36.92     11.42 o
  -7  15   7       32.15       26.63      7.53 o
  -6  15   7       34.15       28.57      5.96 o
  -5  15   7      135.60      132.72      5.42 o
  -4  15   7      203.26      204.25      6.72 o
  -3  15   7      197.97      199.34      5.59 o
  -2  15   7      270.56      292.02      8.45 o
  -1  15   7      261.08      259.56      7.98 o
   0  15   7        4.19        0.15      3.41 o
   1  15   7      261.82      254.40      7.90 o
   2  15   7      271.11      264.77      8.45 o
   3  15   7      198.79      204.61      7.79 o
   4  15   7      203.28      211.39      6.84 o
   5  15   7      135.48      134.71      6.89 o
   6  15   7       34.44       36.17      5.65 o
   7  15   7       32.05       50.97      6.19 o
   8  15   7       53.54       45.98      6.87 o
   9  15   7      129.59       81.37     12.49 o
  -8  16   7       11.41       15.48      9.54 o
  -7  16   7      333.99      394.91     19.19 o
  -6  16   7       47.12       51.16      5.48 o
  -5  16   7        2.25       19.74      5.16 o
  -4  16   7      206.17      210.32      8.25 o
  -3  16   7      304.99      298.39      9.40 o
  -2  16   7       84.08       74.60      4.06 o
  -1  16   7      235.02      213.92      7.96 o
   0  16   7      154.31      138.77      6.71 o
   1  16   7      234.87      231.65      8.67 o
   2  16   7       83.48       72.47      5.27 o
   3  16   7      305.32      310.49     10.90 o
   4  16   7      205.46      194.13      7.93 o
   5  16   7        2.31        4.58      5.67 o
   6  16   7       46.79       69.15      9.68 o
   7  16   7      333.71      320.15     21.70 o
   8  16   7       11.47        1.21     10.96 o
  -7  17   7       85.34       87.98     19.26 o
  -6  17   7      190.21      172.68     11.05 o
  -5  17   7       33.35       41.88      9.94 o
  -4  17   7       16.92       12.88      4.62 o
  -3  17   7      125.52      116.43      7.47 o
  -2  17   7        0.11       -5.07      5.07 o
  -1  17   7      144.29      158.37      5.91 o
   0  17   7       10.07       14.81      4.00 o
   1  17   7      143.96      152.20      7.33 o
   2  17   7        0.10        1.21      4.27 o
   3  17   7      125.17      117.76      7.26 o
   4  17   7       16.93       15.77      5.40 o
   5  17   7       33.66       32.97      8.39 o
   6  17   7      190.26      185.61     11.13 o
   7  17   7       85.89       79.37     17.42 o
  -7  18   7       44.52       49.39     10.26 o
  -6  18   7        3.19        3.05      8.85 o
  -5  18   7      114.32      126.24     11.12 o
  -4  18   7      108.94      125.40      7.76 o
  -3  18   7        3.12        8.90      5.68 o
  -2  18   7      140.71      138.19      7.85 o
  -1  18   7        6.50        9.49      3.81 o
   0  18   7      172.30      186.95      7.44 o
   1  18   7        6.54       15.30      5.33 o
   2  18   7      140.53      156.50      7.73 o
   3  18   7        3.15        3.35      4.76 o
   4  18   7      108.80      116.96     11.51 o
   5  18   7      114.27      130.73     10.18 o
   6  18   7        3.16       15.30      8.90 o
   7  18   7       44.42       60.57     15.60 o
  -6  19   7       93.61       98.97     11.82 o
  -5  19   7       33.03       27.13      8.12 o
  -4  19   7      302.72      329.96     11.68 o
  -3  19   7       29.46       43.01      5.68 o
  -2  19   7       51.01       62.72      7.26 o
  -1  19   7      133.68      144.66      8.64 o
   0  19   7       71.98       64.09      5.74 o
   1  19   7      133.79      144.07      6.54 o
   2  19   7       50.87       51.32      6.74 o
   3  19   7       29.33       47.16      6.63 o
   4  19   7      302.94      305.26     16.43 o
   5  19   7       33.28       43.50      8.33 o
   6  19   7       93.81       86.82      9.69 o
  -5  20   7       44.19       32.83      9.49 o
  -4  20   7       28.52       26.50      8.15 o
  -3  20   7      114.64      113.50      7.92 o
  -2  20   7      229.02      213.92     10.14 o
  -1  20   7      137.74      128.75      8.15 o
   0  20   7      192.28      181.58      8.67 o
   1  20   7      137.56      144.95      7.15 o
   2  20   7      229.60      251.64     10.21 o
   3  20   7      114.82      113.24      7.10 o
   4  20   7       28.51       34.11      6.35 o
   5  20   7       44.02       31.97      6.58 o
  -4  21   7      138.03      138.77     13.99 o
  -3  21   7      138.31      133.00      8.85 o
  -2  21   7       63.32       66.70      8.28 o
  -1  21   7       59.94       75.67      8.39 o
   0  21   7      175.86      160.56      9.40 o
   1  21   7       59.83       68.93      8.22 o
   2  21   7       63.30       68.93      5.76 o
   3  21   7      138.22      119.38      8.93 o
   4  21   7      138.26      112.72     11.04 o
  -3  22   7       70.07       27.53     10.64 o
  -2  22   7       20.34       18.65     11.12 o
  -1  22   7       30.95       33.69      7.47 o
   0  22   7      113.59      106.75     11.51 o
   1  22   7       30.89       33.53      8.45 o
   3  22   7       70.13       76.31     13.18 o
   0   0   8      285.21      312.66      8.31 o
   1   0   8     4517.73     4668.85     62.56 o
   2   0   8      662.04      733.68     10.06 o
   3   0   8     4210.91     4562.92     48.48 o
   4   0   8        0.44        4.90      0.77 o
   5   0   8       16.87       20.96      2.16 o
   6   0   8      434.03      410.81      8.02 o
   7   0   8      127.52      107.52      4.10 o
   8   0   8        1.06        1.99      3.08 o
   9   0   8       10.32       17.29      4.95 o
  10   0   8       42.93       33.10      5.56 o
  11   0   8        0.01        8.10      8.38 o
  12   0   8       58.37       64.89     10.76 o
 -12   1   8      124.60       98.97      9.11 o
 -11   1   8       39.13       38.28      6.58 o
 -10   1   8      140.73      148.26      8.74 o
  -9   1   8       46.50       44.82      4.98 o
  -8   1   8        3.79       -1.68      2.77 o
  -7   1   8       47.98       44.16      3.12 o
  -6   1   8       94.18      104.72      3.80 o
  -5   1   8      428.32      457.20      8.47 o
  -4   1   8      471.13      487.32      7.66 o
  -3   1   8      820.54      872.42     11.70 o
  -2   1   8      631.28      647.23      9.45 o
  -1   1   8       34.27       36.32      1.79 o
   0   1   8       68.15       75.24      2.36 o
   1   1   8       34.48       31.42      1.39 o
   2   1   8      630.62      640.33      8.77 o
   3   1   8      821.47      852.07     12.28 o
   4   1   8      470.32      479.16      8.67 o
   5   1   8      428.76      471.59      8.61 o
   6   1   8       93.64      108.56      3.87 o
   7   1   8       47.79       45.64      3.51 o
   8   1   8        3.85        7.01      3.34 o
   9   1   8       46.49       48.35      4.82 o
  10   1   8      140.67      161.49     10.06 o
  11   1   8       39.25       37.82      5.94 o
  12   1   8      124.54       96.05      9.46 o
 -12   2   8       48.06       41.56      7.33 o
 -11   2   8       77.84       79.82      7.96 o
 -10   2   8      492.12      472.66     16.14 o
  -9   2   8       16.94       13.50      4.91 o
  -8   2   8      144.71      135.29      5.18 o
  -7   2   8       15.03       15.01      2.59 o
  -6   2   8       28.60       26.63      2.56 o
  -5   2   8       89.17       98.97      2.22 o
  -4   2   8      549.58      567.38      8.25 o
  -3   2   8      337.23      375.50      5.28 o
  -2   2   8       81.71       91.73      2.60 o
  -1   2   8      589.34      592.42      9.03 o
   0   2   8      363.85      324.59      5.34 o
   1   2   8      589.91      597.85      7.87 o
   2   2   8       81.69       94.59      2.16 o
   3   2   8      337.66      364.54      5.67 o
   4   2   8      550.52      543.48      9.81 o
   5   2   8       89.18       91.96      3.32 o
   6   2   8       28.62       25.23      2.74 o
   7   2   8       14.96       20.62      3.26 o
   8   2   8      144.85      133.85      4.87 o
   9   2   8       16.90       19.63      4.50 o
  10   2   8      492.30      535.43     19.48 o
  11   2   8       77.81       61.15      8.13 o
  12   2   8       47.93       38.43      7.52 o
 -12   3   8       12.24        7.47      6.57 o
 -11   3   8       57.86       54.20      7.29 o
 -10   3   8      251.53      246.18     10.09 o
  -9   3   8       98.25       95.80      5.08 o
  -8   3   8      148.84      150.97      5.47 o
  -7   3   8      131.37      125.13      4.43 o
  -6   3   8      275.24      274.93      6.16 o
  -5   3   8      210.00      242.70      3.86 o
  -4   3   8     1167.26     1314.47     16.15 o
  -3   3   8       57.93       52.40      1.44 o
  -2   3   8      244.05      263.16      4.41 o
  -1   3   8      307.32      351.43      6.03 o
   0   3   8       72.22       79.37      2.20 o
   1   3   8      307.42      346.80      5.53 o
   2   3   8      245.43      263.16      4.41 o
   3   3   8       57.53       55.86      1.49 o
   4   3   8     1168.76     1298.37     16.95 o
   5   3   8      210.04      229.01      5.24 o
   6   3   8      275.16      257.17      6.35 o
   7   3   8      131.56      139.06      4.67 o
   8   3   8      149.02      140.53      4.70 o
   9   3   8       97.82       99.97      5.70 o
  10   3   8      251.02      254.80     12.25 o
  11   3   8       57.91       51.51      7.99 o
 -12   4   8        6.15       10.11      7.17 o
 -11   4   8       26.35       39.04      6.97 o
 -10   4   8      108.62      105.74      8.65 o
  -9   4   8        7.24        3.05      4.75 o
  -8   4   8       43.63       46.32      4.38 o
  -7   4   8       85.72       80.48      3.77 o
  -6   4   8      168.68      161.49      4.09 o
  -5   4   8      982.46      983.95     13.20 o
  -4   4   8      314.57      302.25      4.30 o
  -3   4   8      528.39      570.34      7.69 o
  -2   4   8       95.18      120.19      2.43 o
  -1   4   8     5128.35     5168.55     67.62 o
   0   4   8      575.69      551.00      8.13 o
   1   4   8     5132.85     5223.86     60.82 o
   2   4   8       95.20      123.20      2.74 o
   3   4   8      528.72      576.26      8.31 o
   4   4   8      314.39      301.39      5.16 o
   5   4   8      983.72      979.29     16.26 o
   6   4   8      168.47      168.17      4.81 o
   7   4   8       85.96       73.74      4.04 o
   8   4   8       43.64       41.72      3.20 o
   9   4   8        7.09        4.90      3.51 o
  10   4   8      108.92      107.52      8.21 o
  11   4   8       26.38       16.08     14.39 o
 -11   5   8       77.69      116.15     13.08 o
 -10   5   8       46.86       49.58      9.42 o
  -9   5   8        9.15        5.65      4.12 o
  -8   5   8       19.46       30.32      4.90 o
  -7   5   8      124.34      107.52      5.13 o
  -6   5   8      149.84      124.30      3.86 o
  -5   5   8       43.56       47.50      1.70 o
  -4   5   8      335.86      323.26      4.90 o
  -3   5   8      488.38      465.70      6.94 o
  -2   5   8     1141.97     1264.71     18.48 o
  -1   5   8     1132.14     1185.03     18.74 o
   0   5   8     3346.65     3427.07     43.47 o
   1   5   8     1131.80     1196.99     15.42 o
   2   5   8     1143.04     1255.05     15.79 o
   3   5   8      488.52      476.45      6.48 o
   4   5   8      335.87      323.70      5.34 o
   5   5   8       43.75       45.81      2.68 o
   6   5   8      150.18      124.85      4.15 o
   7   5   8      124.49      118.57      4.58 o
   8   5   8       19.77       24.62      3.08 o
   9   5   8        9.10       22.46      3.98 o
  10   5   8       47.03       56.61      7.82 o
  11   5   8       77.59       97.01     16.09 o
 -11   6   8       81.03       89.37      8.90 o
 -10   6   8      217.03      191.73      9.94 o
  -9   6   8      159.79      165.29      7.00 o
  -8   6   8       45.33       50.80      4.59 o
  -7   6   8       57.79       64.09      4.76 o
  -6   6   8      151.68      147.65      4.52 o
  -5   6   8      180.48      176.94      4.27 o
  -4   6   8      116.10      106.51      2.80 o
  -3   6   8      294.50      275.76      4.93 o
  -2   6   8      629.71      653.55     10.12 o
  -1   6   8     1324.25     1383.54     21.18 o
   0   6   8      109.92      122.09      2.74 o
   1   6   8     1323.88     1402.94     18.54 o
   2   6   8      630.37      676.52      9.66 o
   3   6   8      293.65      272.88      4.90 o
   4   6   8      116.22      107.52      2.82 o
   5   6   8      181.19      181.58      4.67 o
   6   6   8      151.51      152.50      4.88 o
   7   6   8       57.55       59.24      3.43 o
   8   6   8       45.29       40.45      3.31 o
   9   6   8      159.80      129.32     10.69 o
  10   6   8      216.66      223.06     13.31 o
  11   6   8       80.81       79.37     12.57 o
 -11   7   8       21.93       28.85     15.02 o
 -10   7   8      107.81      109.32      8.54 o
  -9   7   8      134.99      142.00      7.67 o
  -8   7   8       62.15       72.68      5.27 o
  -7   7   8       95.84      103.46      5.04 o
  -6   7   8        5.76        4.75      2.31 o
  -5   7   8       94.60       78.72      2.85 o
  -4   7   8      455.85      448.24      7.85 o
  -3   7   8      609.07      593.63      9.05 o
  -2   7   8      424.29      428.05      7.69 o
  -1   7   8      583.36      600.27      8.48 o
   0   7   8      609.35      677.16     10.30 o
   1   7   8      582.63      603.91      9.13 o
   2   7   8      424.52      421.92      7.63 o
   3   7   8      609.68      617.37      7.99 o
   4   7   8      456.16      473.75      6.46 o
   5   7   8       94.23       86.59      3.00 o
   6   7   8        5.63        6.12      1.96 o
   7   7   8       95.94       92.91      4.06 o
   8   7   8       61.85       75.67      6.03 o
   9   7   8      135.24      142.29      8.85 o
  10   7   8      107.62      120.73     11.70 o
  11   7   8       21.71       35.57     14.76 o
 -11   8   8        0.81       16.57     14.41 o
 -10   8   8        4.73        0.00      1.53 o
  -9   8   8       90.79       93.63      8.15 o
  -8   8   8      133.77      147.95      6.32 o
  -7   8   8       13.22       21.76      3.81 o
  -6   8   8      167.22      154.03      4.91 o
  -5   8   8      243.89      237.71      5.34 o
  -4   8   8      248.41      250.46      5.48 o
  -3   8   8      126.36      117.50      3.49 o
  -2   8   8       73.93       84.08      2.50 o
  -1   8   8       36.28       37.67      1.67 o
   0   8   8      437.67      419.38      7.09 o
   1   8   8       35.88       33.53      1.87 o
   2   8   8       74.18       94.35      2.65 o
   3   8   8      125.91      128.75      2.25 o
   4   8   8      249.23      236.56      5.71 o
   5   8   8      244.03      245.41      7.75 o
   6   8   8      167.95      152.20      6.72 o
   7   8   8       13.33       15.88      4.93 o
   8   8   8      134.00      150.37      7.58 o
   9   8   8       91.13       71.21      8.56 o
  10   8   8        4.79       22.94      9.60 o
  11   8   8        0.81       -0.77      7.36 o
 -10   9   8        8.65       -5.36      8.70 o
  -9   9   8      167.28      168.81     14.15 o
  -8   9   8       43.61       55.12      5.14 o
  -7   9   8      238.39      236.19      7.99 o
  -6   9   8      130.54      131.30      4.53 o
  -5   9   8       16.67       18.11      2.11 o
  -4   9   8        3.39        2.13      2.28 o
  -3   9   8      508.55      486.77      9.83 o
  -2   9   8      383.61      371.67      6.20 o
  -1   9   8       87.21       77.40      2.39 o
   0   9   8     1163.75     1147.01     15.08 o
   1   9   8       87.36       80.48      2.66 o
   2   9   8      383.63      389.03      6.34 o
   3   9   8      508.07      491.70      9.32 o
   4   9   8        3.36        1.99      2.62 o
   5   9   8       16.66       24.99      4.33 o
   6   9   8      130.31      131.00      6.52 o
   7   9   8      238.13      229.76      8.64 o
   8   9   8       43.71       43.99      5.57 o
   9   9   8      166.96      184.60     11.10 o
  10   9   8        8.59       16.87      8.74 o
  11   9   8       46.06       30.45     11.61 o
 -10  10   8       77.86       97.26     17.33 o
  -9  10   8       82.09       83.17     11.51 o
  -8  10   8        4.26        6.87      6.11 o
  -7  10   8       18.22       21.99      4.64 o
  -6  10   8      530.20      514.45     11.22 o
  -5  10   8      168.19      177.28      4.61 o
  -4  10   8       42.10       42.69      2.76 o
  -3  10   8      145.09      141.11      4.12 o
  -2  10   8      408.59      376.45      7.69 o
  -1  10   8      536.73      528.00      8.53 o
   0  10   8      155.65      172.04      3.89 o
   1  10   8      536.96      536.57      8.61 o
   2  10   8      407.76      385.63      6.80 o
   3  10   8      145.33      148.55      4.82 o
   4  10   8       42.14       37.21      3.48 o
   5  10   8      168.20      170.74      6.46 o
   6  10   8      528.79      500.52     12.74 o
   7  10   8       18.26       23.53      4.44 o
   8  10   8        4.27        8.90      5.24 o
   9  10   8       82.40       91.49     10.66 o
  10  10   8       77.92       79.37     10.37 o
 -10  11   8       77.42       84.75     12.52 o
  -9  11   8      150.21      162.76     17.36 o
  -8  11   8      234.23      275.35     13.14 o
  -7  11   8      170.01      205.33     10.29 o
  -6  11   8       41.80       41.40      3.34 o
  -5  11   8      249.01      244.25      5.80 o
  -4  11   8      101.41       98.73      3.69 o
  -3  11   8      991.22      979.29     17.81 o
  -2  11   8      151.70      160.56      4.70 o
  -1  11   8      936.47      868.76     14.59 o
   0  11   8       23.39       30.04      2.17 o
   1  11   8      936.31      854.96     13.03 o
   2  11   8      152.20      161.49      4.72 o
   3  11   8      990.94      970.03     17.73 o
   4  11   8      101.36       99.97      4.46 o
   5  11   8      249.74      251.64      7.85 o
   6  11   8       41.84       32.97      5.54 o
   7  11   8      169.89      172.04      8.44 o
   8  11   8      234.02      253.22      9.85 o
   9  11   8      150.73      146.15     10.76 o
  10  11   8       77.01       89.14      9.58 o
 -10  12   8       34.43       30.73     15.10 o
  -9  12   8      119.40      115.63     16.77 o
  -8  12   8       93.55      105.74      7.89 o
  -7  12   8      308.06      323.70     12.91 o
  -6  12   8       71.67       67.71      5.10 o
  -5  12   8      110.72      111.67      3.92 o
  -4  12   8      170.30      154.34      4.30 o
  -3  12   8      496.00      473.75      9.69 o
  -2  12   8     1348.50     1337.00     22.62 o
  -1  12   8      120.66      110.63      3.90 o
   0  12   8     1531.21     1507.72     24.02 o
   1  12   8      121.06      114.30      3.45 o
   2  12   8     1349.75     1293.02     20.47 o
   3  12   8      496.95      471.06      9.66 o
   4  12   8      169.56      159.93      5.63 o
   5  12   8      111.24      117.22      5.89 o
   6  12   8       71.80       78.93      6.81 o
   7  12   8      307.56      351.43     11.59 o
   8  12   8       93.15      112.45      8.13 o
   9  12   8      119.04      103.70     10.07 o
  10  12   8       34.34       34.70      9.19 o
  -9  13   8       61.97       74.81     13.70 o
  -8  13   8       87.05      101.70      8.99 o
  -7  13   8       67.58       58.86      7.21 o
  -6  13   8       61.27       60.97      5.60 o
  -5  13   8      547.34      537.72     12.05 o
  -4  13   8      200.06      191.38      5.48 o
  -3  13   8      157.13      159.30      4.69 o
  -2  13   8       87.55       86.13      3.90 o
  -1  13   8      147.24      142.00      5.01 o
   0  13   8      120.28      104.98      4.06 o
   1  13   8      147.33      144.95      5.36 o
   2  13   8       87.00       77.84      3.94 o
   3  13   8      157.31      159.61      5.31 o
   4  13   8      199.52      185.94      6.08 o
   5  13   8      547.64      511.08     13.99 o
   6  13   8       61.37       72.27      6.31 o
   7  13   8       67.66       79.37      7.93 o
   8  13   8       87.16      111.15      9.13 o
   9  13   8       62.03       60.77     10.23 o
  -9  14   8       99.94       96.05     14.32 o
  -8  14   8      151.89      140.22     11.42 o
  -7  14   8      184.90      198.99     11.18 o
  -6  14   8      107.16      105.22      6.34 o
  -5  14   8      128.49      157.74      6.52 o
  -4  14   8       65.31       69.76      3.31 o
  -3  14   8        5.76       12.88      2.76 o
  -2  14   8      168.27      174.32      5.22 o
  -1  14   8      163.43      138.19      4.65 o
   0  14   8      160.13      147.05      6.00 o
   1  14   8      163.19      145.26      6.26 o
   2  14   8      167.89      165.29      6.68 o
   3  14   8        5.74       -1.09      3.67 o
   4  14   8       65.08       63.70      3.95 o
   5  14   8      128.62      135.87      6.92 o
   6  14   8      107.16      122.64      7.67 o
   7  14   8      184.96      198.28     10.11 o
   8  14   8      152.30      150.97     10.03 o
   9  14   8       99.66       95.07      9.65 o
  -9  15   8       57.48       56.79     16.60 o
  -8  15   8      139.14      135.29     14.97 o
  -7  15   8       66.56       61.55      7.76 o
  -6  15   8       27.31       38.43      6.91 o
  -5  15   8      107.09      103.46      5.28 o
  -4  15   8       38.08       30.04      4.35 o
  -3  15   8       82.39       69.35      3.71 o
  -2  15   8      398.82      413.32     11.58 o
  -1  15   8       21.66       21.42      3.66 o
   0  15   8      818.07      832.67     19.28 o
   1  15   8       21.66       21.42      3.66 o
   2  15   8      398.92      431.63     12.34 o
   3  15   8       82.50       76.31      5.62 o
   4  15   8       38.42       32.26      5.62 o
   5  15   8      106.72      103.20      9.80 o
   6  15   8       27.52       22.94      7.82 o
   7  15   8       66.75       86.36      8.05 o
   8  15   8      139.77      123.75      9.91 o
   9  15   8       57.27       41.88     16.98 o
  -8  16   8       43.18       31.69     10.46 o
  -7  16   8      147.92      167.20     12.48 o
  -6  16   8       77.25       89.37      6.55 o
  -5  16   8      111.49      131.86      7.40 o
  -4  16   8        4.82       11.33      5.16 o
  -3  16   8       30.61       29.51      4.44 o
  -2  16   8      134.64      135.58      5.76 o
  -1  16   8      121.59      131.57      6.52 o
   0  16   8       31.42       28.05      4.20 o
   1  16   8      121.03      116.96      6.69 o
   2  16   8      134.60      132.43      6.26 o
   3  16   8       30.31       33.96      5.05 o
   4  16   8        4.75       12.88      5.68 o
   5  16   8      111.42       89.37      8.65 o
   6  16   8       77.27       85.67     10.76 o
   7  16   8      147.82      143.47     10.38 o
   8  16   8       43.29       18.22     10.67 o
  -7  17   8       92.48       69.56     15.68 o
  -6  17   8       21.72       30.59      9.58 o
  -5  17   8      143.38      177.60     12.54 o
  -4  17   8       77.43       80.03      5.97 o
  -3  17   8       54.54       57.16      5.80 o
  -2  17   8      156.97      148.55      6.03 o
  -1  17   8        0.21        0.90      4.10 o
   0  17   8        0.65        0.15      3.57 o
   1  17   8        0.20        5.53      4.88 o
   2  17   8      157.01      151.58      7.01 o
   3  17   8       54.61       61.93      5.25 o
   4  17   8       77.02       78.93      6.37 o
   5  17   8      143.25      147.65     12.03 o
   6  17   8       21.66       10.60      8.13 o
   7  17   8       92.51       85.21     14.16 o
  -7  18   8       77.49       64.09     11.68 o
  -6  18   8       24.87       16.67      9.91 o
  -5  18   8       27.10       33.69      9.91 o
  -4  18   8      376.34      400.35     14.85 o
  -3  18   8      143.16      174.32      8.82 o
  -2  18   8       16.02       16.28      5.19 o
  -1  18   8       17.61       33.26      4.85 o
   0  18   8        0.10       -4.75      4.75 o
   1  18   8       17.53       18.86      5.37 o
   2  18   8       16.02       27.13      6.45 o
   3  18   8      143.63      168.49      8.99 o
   4  18   8      376.95      394.42     12.28 o
   5  18   8       27.22       20.06      8.31 o
   6  18   8       24.67       29.64      8.36 o
  -6  19   8      123.66      130.16     12.42 o
  -5  19   8       11.06       14.42      7.81 o
  -4  19   8      197.42      194.13      9.66 o
  -3  19   8       25.08       21.99      5.22 o
  -2  19   8      116.24      116.69      8.02 o
  -1  19   8       11.37        9.65      6.61 o
   0  19   8       22.32       28.85      4.78 o
   1  19   8       11.33       16.37      5.01 o
   2  19   8      116.20      126.24      6.95 o
   3  19   8       25.06       27.53      7.01 o
   4  19   8      197.08      195.16     11.76 o
   5  19   8       10.95       26.24      7.99 o
   6  19   8      124.14      122.37     12.33 o
  -5  20   8       23.15       18.33      7.95 o
  -4  20   8       55.09       67.09      8.51 o
  -3  20   8      174.51      173.02      9.77 o
  -2  20   8       21.78       12.10      6.54 o
  -1  20   8       50.21       66.08      6.84 o
   0  20   8      145.42      158.37      9.34 o
   1  20   8       50.28       59.62      5.34 o
   2  20   8       21.68       13.96      7.03 o
   3  20   8      174.66      183.58     10.40 o
   4  20   8       55.31       55.86      8.33 o
   5  20   8       23.23       31.83      8.94 o
  -4  21   8       36.36       45.31     17.65 o
  -3  21   8        5.93        5.82      6.87 o
  -2  21   8       99.14      114.04     12.42 o
  -1  21   8       13.40       16.28      6.49 o
   0  21   8       99.10      120.47      9.78 o
   1  21   8       13.37       13.14      8.07 o
   2  21   8       99.22      110.63      7.55 o
   3  21   8        5.95        2.91      4.61 o
   4  21   8       36.31       30.87     14.16 o
  -2  22   8       41.73        8.10     12.68 o
  -1  22   8       30.71       40.61     11.19 o
   3  22   8       26.13        6.75     10.41 o
   1   0   9      410.97      363.60      6.60 o
   2   0   9     1568.16     1720.38     22.58 o
   3   0   9       71.10       89.37      1.87 o
   4   0   9       26.07       23.17      1.42 o
   5   0   9      134.95      113.50      3.95 o
   6   0   9       35.94       42.69      3.23 o
   7   0   9      126.48      127.35      4.47 o
   8   0   9      179.43      190.35      5.80 o
   9   0   9      115.40      120.19      6.51 o
  10   0   9        2.99       23.76      7.00 o
  11   0   9      271.47      254.80     12.65 o
  12   0   9        0.32       -3.22      6.45 o
 -12   1   9       45.59       40.93      9.34 o
 -11   1   9       58.20       52.76      7.20 o
 -10   1   9      126.47      139.06     13.43 o
  -9   1   9       30.80       43.67      4.58 o
  -8   1   9      162.36      142.89      5.33 o
  -7   1   9       15.36       13.32      3.25 o
  -6   1   9       17.19       16.57      2.92 o
  -5   1   9      399.54      390.50      7.82 o
  -4   1   9      141.16      142.29      3.25 o
  -3   1   9     1407.54     1611.30     17.88 o
  -2   1   9      176.70      169.77      3.87 o
  -1   1   9     1107.99     1071.19     17.01 o
   0   1   9       14.56       12.88      1.87 o
   1   1   9     1106.21     1088.28     14.70 o
   2   1   9      176.92      173.02      3.26 o
   3   1   9     1407.58     1588.53     19.72 o
   4   1   9      141.39      141.40      2.94 o
   5   1   9      399.31      403.82      7.96 o
   6   1   9       16.97       20.52      2.91 o
   7   1   9       15.35       19.19      2.50 o
   8   1   9      162.94      150.07      5.16 o
   9   1   9       30.83       49.39      6.95 o
  10   1   9      126.66      136.15      8.08 o
  11   1   9       58.23       56.79      8.76 o
  12   1   9       45.60       39.04      8.82 o
 -12   2   9       70.13       47.85      8.04 o
 -11   2   9       97.09       95.80      8.73 o
 -10   2   9       63.06       61.93      8.18 o
  -9   2   9       47.04       49.75      4.72 o
  -8   2   9       83.96       79.37      4.62 o
  -7   2   9       17.17       17.91      2.40 o
  -6   2   9      377.96      369.28      7.14 o
  -5   2   9      392.59      461.98      6.92 o
  -4   2   9      136.99      141.11      2.94 o
  -3   2   9      825.93      934.89     12.11 o
  -2   2   9      519.93      501.07      8.31 o
  -1   2   9      886.56      870.23     13.14 o
   0   2   9     2667.81     2748.74     35.03 o
   1   2   9      887.71      892.26     11.82 o
   2   2   9      519.82      511.08      7.84 o
   3   2   9      826.74      929.60     13.58 o
   4   2   9      136.70      145.55      3.58 o
   5   2   9      393.38      438.86      8.30 o
   6   2   9      378.07      382.24      7.75 o
   7   2   9       17.14       28.97      3.32 o
   8   2   9       83.44       72.47      3.58 o
   9   2   9       47.04       48.54      5.01 o
  10   2   9       63.15       71.43      6.69 o
  11   2   9       97.36       97.01      8.77 o
  12   2   9       70.03       35.72      8.28 o
 -12   3   9       41.82       36.01      9.65 o
 -11   3   9       33.19       40.77      7.43 o
 -10   3   9        1.59        0.31      5.71 o
  -9   3   9       77.00       74.81      6.20 o
  -8   3   9       31.80       23.76      3.61 o
  -7   3   9       28.72       33.69      4.03 o
  -6   3   9      320.16      344.97      6.89 o
  -5   3   9      675.07      696.63      9.80 o
  -4   3   9     1566.84     1594.46     18.77 o
  -3   3   9      522.58      541.17      6.91 o
  -2   3   9      419.94      474.29      7.01 o
  -1   3   9     3232.47     3349.28     44.40 o
   0   3   9     4401.19     4504.60     54.82 o
   1   3   9     3233.86     3403.92     38.98 o
   2   3   9      420.27      468.91      8.04 o
   3   3   9      522.50      518.95      8.45 o
   4   3   9     1565.89     1594.46     19.77 o
   5   3   9      676.27      688.16     11.68 o
   6   3   9      320.77      335.38      7.26 o
   7   3   9       28.65       25.11      2.85 o
   8   3   9       31.86       30.18      3.26 o
   9   3   9       77.23       82.94      5.19 o
  10   3   9        1.60        7.96      4.47 o
  11   3   9       33.15       23.41      6.23 o
 -12   4   9      109.02       64.89     10.37 o
 -11   4   9      450.86      481.87     22.81 o
 -10   4   9       50.78       65.29      7.40 o
  -9   4   9       45.41       43.50      5.54 o
  -8   4   9       88.62       83.85      5.21 o
  -7   4   9       23.82       30.32      3.81 o
  -6   4   9       64.71       57.72      2.82 o
  -5   4   9      347.34      340.39      5.48 o
  -4   4   9      206.30      233.53      3.78 o
  -3   4   9      992.99     1028.70     12.69 o
  -2   4   9     1261.96     1314.47     18.85 o
  -1   4   9      359.70      348.20      6.00 o
   0   4   9      562.93      618.60      9.23 o
   1   4   9      359.10      365.01      5.68 o
   2   4   9     1262.63     1323.46     17.10 o
   3   4   9      994.52     1004.23     14.90 o
   4   4   9      206.70      224.54      4.07 o
   5   4   9      347.88      342.21      6.87 o
   6   4   9       64.85       64.09      3.37 o
   7   4   9       23.93       29.24      2.82 o
   8   4   9       88.33       97.01      4.87 o
   9   4   9       45.40       52.04      4.99 o
  10   4   9       51.05       58.11      6.80 o
  11   4   9      450.92      472.66     30.13 o
 -11   5   9        8.41       16.87      6.61 o
 -10   5   9       67.85       58.11      6.03 o
  -9   5   9      418.31      436.79     12.42 o
  -8   5   9       62.53       72.27      5.25 o
  -7   5   9      198.81      187.29      6.43 o
  -6   5   9      202.26      192.40      4.46 o
  -5   5   9      270.08      286.13      4.61 o
  -4   5   9      269.78      275.76      4.52 o
  -3   5   9      569.13      627.86      9.31 o
  -2   5   9      624.94      637.83      9.37 o
  -1   5   9     1194.08     1209.01     18.92 o
   0   5   9     1074.07     1253.29     17.52 o
   1   5   9     1191.90     1186.75     15.34 o
   2   5   9      625.62      634.71      9.36 o
   3   5   9      569.04      632.21      9.34 o
   4   5   9      269.29      271.66      4.90 o
   5   5   9      270.25      287.38      6.29 o
   6   5   9      202.48      189.68      5.45 o
   7   5   9      199.48      190.02      5.45 o
   8   5   9       62.49       60.39      4.23 o
   9   5   9      419.06      434.22     11.87 o
  10   5   9       67.47       70.39     10.17 o
  11   5   9        8.48        0.46      8.76 o
 -11   6   9        7.41        9.49      7.17 o
 -10   6   9       58.34       58.47      6.81 o
  -9   6   9       35.99       37.67      4.72 o
  -8   6   9       50.54       52.76      4.49 o
  -7   6   9       78.71       75.24      4.93 o
  -6   6   9       83.06       70.80      3.54 o
  -5   6   9       30.57       25.74      2.13 o
  -4   6   9      558.10      532.56      9.14 o
  -3   6   9        3.56        1.53      1.53 o
  -2   6   9      385.66      380.78      6.77 o
  -1   6   9      391.70      414.33      8.05 o
   0   6   9       53.17       34.25      1.88 o
   1   6   9      391.95      427.53      6.65 o
   2   6   9      386.30      386.60      6.32 o
   3   6   9        3.56        7.96      1.39 o
   4   6   9      557.29      538.29      7.47 o
   5   6   9       30.79       27.91      2.10 o
   6   6   9       83.20       69.15      3.29 o
   7   6   9       78.89       84.30      4.32 o
   8   6   9       50.35       50.80      3.87 o
   9   6   9       35.92       37.97      7.47 o
  10   6   9       57.97       78.72     10.98 o
  11   6   9        7.41        3.97     14.19 o
 -11   7   9       16.23       37.67     14.88 o
 -10   7   9      257.59      242.70     11.18 o
  -9   7   9        8.67       16.37      4.70 o
  -8   7   9      410.72      423.45     11.71 o
  -7   7   9       63.22       60.19      4.23 o
  -6   7   9       72.86       64.09      3.17 o
  -5   7   9       58.41       56.41      2.60 o
  -4   7   9      392.72      375.97      7.67 o
  -3   7   9      126.12      134.14      3.15 o
  -2   7   9      406.09      415.84      7.06 o
  -1   7   9      815.54      852.07     15.17 o
   0   7   9       40.05       37.07      1.81 o
   1   7   9      815.09      862.94     12.36 o
   2   7   9      406.07      431.63      6.69 o
   3   7   9      125.95      129.03      3.09 o
   4   7   9      393.32      393.93      5.89 o
   5   7   9       58.80       59.24      2.66 o
   6   7   9       72.81       68.53      3.28 o
   7   7   9       63.31       70.59      3.32 o
   8   7   9      410.05      416.85     13.14 o
   9   7   9        8.59        9.34      8.85 o
  10   7   9      257.08      274.11     13.52 o
  11   7   9       16.23       10.84     10.11 o
 -11   8   9      145.14      121.28     19.35 o
 -10   8   9       59.95       72.06     11.56 o
  -9   8   9       39.40       45.31      5.67 o
  -8   8   9      192.53      214.65      7.98 o
  -7   8   9        7.60        0.90      3.80 o
  -6   8   9      121.63      119.38      4.59 o
  -5   8   9       78.92       72.47      3.15 o
  -4   8   9       52.03       52.58      3.05 o
  -3   8   9      459.64      455.61      7.40 o
  -2   8   9      270.59      265.18      4.84 o
  -1   8   9     1254.55     1253.29     17.52 o
   0   8   9        4.27        3.54      1.87 o
   1   8   9     1255.30     1278.83     17.70 o
   2   8   9      271.31      258.76      5.57 o
   3   8   9      459.47      473.22      7.00 o
   4   8   9       52.22       55.67      1.47 o
   5   8   9       78.84       70.80      2.30 o
   6   8   9      121.42      105.74      5.60 o
   7   8   9        7.47       16.67      3.94 o
   8   8   9      192.40      201.44      8.44 o
   9   8   9       39.40       45.98      8.39 o
  10   8   9       59.92       48.71      8.64 o
  11   8   9      145.02      105.22     20.56 o
 -10   9   9       57.57       25.86     10.70 o
  -9   9   9      165.17      173.34     10.11 o
  -8   9   9       50.34       46.65      4.39 o
  -7   9   9       23.83       19.63      4.27 o
  -6   9   9      185.02      182.25      5.68 o
  -5   9   9      201.76      195.86      4.85 o
  -4   9   9      477.84      465.70      9.08 o
  -3   9   9      221.44      212.11      5.05 o
  -2   9   9      570.29      531.43      8.56 o
  -1   9   9      179.17      159.30      3.43 o
   0   9   9      207.50      183.58      4.03 o
   1   9   9      179.37      164.66      3.81 o
   2   9   9      569.65      563.26      8.80 o
   3   9   9      220.81      209.60      5.37 o
   4   9   9      478.57      484.58      9.26 o
   5   9   9      202.34      199.34      5.94 o
   6   9   9      185.28      178.59      7.27 o
   7   9   9       24.00       34.25      4.78 o
   8   9   9       50.18       61.15      6.77 o
   9   9   9      165.23      164.34      9.83 o
  10   9   9       57.63       66.50     11.30 o
  11   9   9       24.98       20.06     11.97 o
 -10  10   9       15.38       12.43     14.58 o
  -9  10   9        0.13       14.71     10.53 o
  -8  10   9      204.70      218.65      8.42 o
  -7  10   9      469.56      478.07     12.98 o
  -6  10   9       20.48       26.75      3.46 o
  -5  10   9      800.61      747.15     12.17 o
  -4  10   9      662.95      623.53     11.74 o
  -3  10   9       43.07       34.25      3.34 o
  -2  10   9       79.44       83.62      3.84 o
  -1  10   9      649.82      657.35     10.15 o
   0  10   9      246.85      223.44      4.44 o
   1  10   9      649.60      659.25     11.44 o
   2  10   9       79.47       81.37      3.12 o
   3  10   9       42.99       30.59      3.02 o
   4  10   9      661.08      637.83     11.88 o
   5  10   9      799.59      747.15     13.54 o
   6  10   9       20.62       27.91      5.24 o
   7  10   9      468.58      501.07     14.41 o
   8  10   9      204.12      215.37      9.80 o
   9  10   9        0.14       15.88      7.49 o
  10  10   9       15.43       28.85     10.11 o
 -10  11   9      239.01      210.67     18.31 o
  -9  11   9       37.50       46.32     14.48 o
  -8  11   9       90.42      127.35      9.22 o
  -7  11   9      195.94      191.73      6.86 o
  -6  11   9      373.59      363.60      8.97 o
  -5  11   9       92.43       90.08      3.52 o
  -4  11   9      106.75      107.01      4.10 o
  -3  11   9       27.16       20.96      3.06 o
  -2  11   9      470.17      435.76      9.29 o
  -1  11   9      632.93      624.77     11.13 o
   0  11   9       23.34       23.53      2.04 o
   1  11   9      632.91      624.77      9.89 o
   2  11   9      469.75      413.32      8.05 o
   3  11   9       27.17       24.01      3.64 o
   4  11   9      107.17      110.63      4.69 o
   5  11   9       92.30       97.99      4.90 o
   6  11   9      373.58      365.01     10.87 o
   7  11   9      196.32      196.20      7.98 o
   8  11   9       90.23       94.59      7.46 o
   9  11   9       37.65       40.13      7.21 o
  10  11   9      239.08      239.62     16.48 o
  -9  12   9        7.01       20.39      9.95 o
  -8  12   9       25.08       20.52      5.83 o
  -7  12   9       66.76       66.90      6.87 o
  -6  12   9       11.21        6.75      2.89 o
  -5  12   9       33.56       31.56      2.92 o
  -4  12   9      160.87      143.18      4.15 o
  -3  12   9      309.81      300.53      6.86 o
  -2  12   9      957.38      896.70     17.04 o
  -1  12   9       87.23       79.82      3.75 o
   0  12   9      334.32      300.96      6.87 o
   1  12   9       87.05       76.31      3.03 o
   2  12   9      956.21      895.22     15.56 o
   3  12   9      310.30      294.98      7.23 o
   4  12   9      160.69      151.58      5.18 o
   5  12   9       33.72       35.12      4.55 o
   6  12   9       11.28       16.08      4.76 o
   7  12   9       66.69       63.89      5.94 o
   8  12   9       24.93       31.28      7.06 o
   9  12   9        7.13       11.16      8.44 o
  10  12   9       38.38       34.11      9.40 o
  -9  13   9       53.56       50.62     12.14 o
  -8  13   9        2.52        3.54      7.07 o
  -7  13   9      112.85      112.72      8.93 o
  -6  13   9      252.96      261.96     10.01 o
  -5  13   9       38.75       39.98      3.45 o
  -4  13   9      110.19      115.36      4.26 o
  -3  13   9      317.35      313.55      7.46 o
  -2  13   9      183.49      157.13      5.27 o
  -1  13   9      412.58      389.03      8.79 o
   0  13   9       18.68       27.01      3.09 o
   1  13   9      412.30      377.41     10.09 o
   2  13   9      183.45      171.72      6.16 o
   3  13   9      318.05      306.14      7.79 o
   4  13   9      109.91      111.93      4.72 o
   5  13   9       38.96       37.82      3.66 o
   6  13   9      253.56      243.08      9.26 o
   7  13   9      112.90      115.10      7.44 o
   8  13   9        2.55       16.08      6.55 o
   9  13   9       53.77       71.84     11.74 o
  -9  14   9        0.52       12.10      9.46 o
  -8  14   9      178.64      175.30     11.15 o
  -7  14   9       71.24       66.08      8.25 o
  -6  14   9       51.57       59.04      5.89 o
  -5  14   9       58.62       57.34      4.12 o
  -4  14   9        7.97        6.87      2.60 o
  -3  14   9       76.70       82.94      4.06 o
  -2  14   9       59.53       60.39      3.84 o
  -1  14   9      307.13      287.38      7.55 o
   0  14   9       62.11       56.41      5.21 o
   1  14   9      306.85      282.79      8.74 o
   2  14   9       59.74       59.24      5.53 o
   3  14   9       76.44       81.37      5.36 o
   4  14   9        8.02        0.00      1.53 o
   5  14   9       58.61       70.17      6.84 o
   6  14   9       51.81       66.90      7.29 o
   7  14   9       70.99       59.04      7.23 o
   8  14   9      179.11      175.96     11.16 o
   9  14   9        0.50        4.12      8.54 o
  -9  15   9       30.75       30.59     14.65 o
  -8  15   9       36.82       43.01      8.44 o
  -7  15   9      119.82      125.40      9.14 o
  -6  15   9      186.38      188.65      8.50 o
  -5  15   9       46.69       65.89      6.43 o
  -4  15   9      180.98      168.81      6.43 o
  -3  15   9      554.78      528.58     10.24 o
  -2  15   9       83.79       92.68      5.01 o
  -1  15   9       44.39       46.82      4.91 o
   0  15   9      128.06      127.07      6.14 o
   1  15   9       44.57       56.04      5.37 o
   2  15   9       84.20       84.98      5.70 o
   3  15   9      553.21      538.29     14.93 o
   4  15   9      181.43      180.58      7.66 o
   5  15   9       46.56       53.67      7.26 o
   6  15   9      187.00      200.73     11.93 o
   7  15   9      119.42      139.35     13.15 o
   8  15   9       36.94       21.99      7.20 o
  -8  16   9      104.94       82.50     13.70 o
  -7  16   9       11.83       14.24      6.72 o
  -6  16   9        6.79        3.83      5.51 o
  -5  16   9      315.55      317.05     10.58 o
  -4  16   9       75.79       86.59      5.53 o
  -3  16   9        8.40       10.43      5.19 o
  -2  16   9       56.50       61.15      4.64 o
  -1  16   9       62.61       47.85      4.62 o
   0  16   9        0.14        4.43      4.27 o
   1  16   9       62.93       60.57      4.81 o
   2  16   9       56.17       56.97      5.24 o
   3  16   9        8.37       16.37      6.71 o
   4  16   9       75.95       83.39      5.88 o
   5  16   9      315.33      346.80     15.66 o
   6  16   9        6.68       22.23      8.41 o
   7  16   9       11.78       18.33      8.90 o
   8  16   9      104.95       95.31     11.12 o
  -7  17   9        3.71        4.90     13.15 o
  -6  17   9      140.23      180.92     13.32 o
  -5  17   9       78.98       91.01     10.63 o
  -4  17   9       79.47       90.78      6.84 o
  -3  17   9       11.02        7.96      5.24 o
  -2  17   9       47.70       47.33      4.43 o
  -1  17   9       69.21       76.97      6.51 o
   0  17   9      148.69      147.05      6.00 o
   1  17   9       69.27       72.06      5.67 o
   2  17   9       47.83       51.32      5.68 o
   3  17   9       10.94       12.26      5.54 o
   4  17   9       79.65       97.26      6.83 o
   5  17   9       78.86       78.50      9.43 o
   6  17   9      140.74      137.60     13.35 o
   7  17   9        3.75        4.43      7.66 o
  -7  18   9       21.88       33.10     12.95 o
  -6  18   9       33.98       47.50     10.41 o
  -5  18   9        8.94       21.42      9.62 o
  -4  18   9       63.25       59.24      5.91 o
  -3  18   9       34.27       47.16      6.46 o
  -2  18   9      130.12      128.48      7.85 o
  -1  18   9      176.65      200.73      8.42 o
   0  18   9       24.90       28.57      5.30 o
   1  18   9      176.80      192.40      9.62 o
   2  18   9      129.99      143.77      7.12 o
   3  18   9       34.20       29.11      6.42 o
   4  18   9       63.03       61.93      6.81 o
   5  18   9        9.01       12.43      8.12 o
   6  18   9       33.92       37.21      9.36 o
   7  18   9       21.65       42.05     12.83 o
  -6  19   9      171.40      203.20     20.10 o
  -5  19   9        7.10        6.25      8.10 o
  -4  19   9      151.86      176.94      9.54 o
  -3  19   9       68.14       70.17      6.63 o
  -2  19   9       78.26       94.12      8.41 o
  -1  19   9       22.05       25.11      5.96 o
   0  19   9        5.28        7.47      5.21 o
   1  19   9       22.20       26.63      5.88 o
   2  19   9       78.60       85.67      7.56 o
   3  19   9       67.93       60.39      7.12 o
   4  19   9      152.11      164.02     13.31 o
   5  19   9        6.98       11.74      8.91 o
   6  19   9      171.26      165.93     13.70 o
  -5  20   9      116.82      104.47     10.63 o
  -4  20   9      240.41      279.88     17.81 o
  -3  20   9      134.43      148.86      9.97 o
  -2  20   9      129.52      141.69      9.72 o
  -1  20   9      133.85      144.95      8.34 o
   0  20   9      185.81      206.03     10.66 o
   1  20   9      133.42      129.87      8.74 o
   2  20   9      130.03      126.52      8.07 o
   3  20   9      134.28      129.32      9.00 o
   4  20   9      241.18      243.85     14.30 o
   5  20   9      116.93      125.68     16.92 o
  -4  21   9       55.66       65.29     12.80 o
  -3  21   9      136.22      130.44     11.30 o
  -2  21   9       12.91       26.75      8.31 o
  -1  21   9       51.18       50.45      8.62 o
   0  21   9       10.94       25.36      6.60 o
   1  21   9       50.91       54.94      8.99 o
   2  21   9       12.89       13.78      5.97 o
   3  21   9      136.27      121.56      7.92 o
   4  21   9       55.40       28.45     10.43 o
   0   0  10     2365.31     2391.39     47.21 o
   1   0  10     4102.35     4199.35     56.13 o
   2   0  10      435.22      567.38      8.85 o
   3   0  10        0.51        1.99      0.90 o
   4   0  10      268.04      254.00      5.53 o
   5   0  10       10.12        4.12      2.31 o
   6   0  10      190.51      197.59      5.57 o
   7   0  10       77.00       76.97      4.12 o
   8   0  10       14.27       16.67      4.44 o
   9   0  10      195.46      198.28      8.01 o
  10   0  10       30.90       27.13      6.19 o
  11   0  10      112.04      110.89      9.65 o
 -12   1  10       11.64        3.05      7.95 o
 -11   1  10      194.27      181.24     11.67 o
 -10   1  10      148.22      130.16      7.33 o
  -9   1  10       75.30       84.30      5.91 o
  -8   1  10      342.25      336.29      8.62 o
  -7   1  10      264.84      270.03      6.92 o
  -6   1  10       80.04       79.82      3.32 o
  -5   1  10      634.03      664.35     11.48 o
  -4   1  10      140.06      132.43      3.14 o
  -3   1  10      401.37      415.84      6.06 o
  -2   1  10      303.86      305.26      6.05 o
  -1   1  10     2800.32     2842.96     43.55 o
   0   1  10      574.51      646.60     10.70 o
   1   1  10     2799.41     2866.75     34.45 o
   2   1  10      304.05      308.74      5.22 o
   3   1  10      400.21      420.39      6.60 o
   4   1  10      140.42      135.87      4.04 o
   5   1  10      635.59      639.70     11.90 o
   6   1  10       79.94       78.50      3.51 o
   7   1  10      265.38      258.76      6.77 o
   8   1  10      342.17      328.61      8.53 o
   9   1  10       75.40       70.80      6.46 o
  10   1  10      148.39      164.66     10.17 o
  11   1  10      194.55      184.60     10.76 o
  12   1  10       11.66        1.68      7.52 o
 -12   2  10      276.13      207.81     21.41 o
 -11   2  10       26.95       20.85      6.89 o
 -10   2  10      101.90       98.24      7.61 o
  -9   2  10        9.68       15.19      4.44 o
  -8   2  10      108.94      123.20      4.95 o
  -7   2  10       40.67       38.58      3.69 o
  -6   2  10      157.26      160.86      4.39 o
  -5   2  10      346.13      339.47      5.93 o
  -4   2  10     1100.08     1060.69     14.52 o
  -3   2  10      245.47      264.77      4.03 o
  -2   2  10     3870.32     4020.09     54.92 o
  -1   2  10      265.65      270.84      4.88 o
   0   2  10     7473.56     7694.61     93.35 o
   1   2  10      265.60      275.76      4.93 o
   2   2  10     3871.37     4035.80     50.31 o
   3   2  10      244.73      268.00      5.67 o
   4   2  10     1099.07     1088.28     15.51 o
   5   2  10      346.15      325.49      6.69 o
   6   2  10      156.63      164.02      4.76 o
   7   2  10       40.84       39.98      3.75 o
   8   2  10      109.18      115.10      5.04 o
   9   2  10        9.76       17.81      5.01 o
  10   2  10      101.87      102.95      8.04 o
  11   2  10       26.91       23.53      7.20 o
 -12   3  10       41.66       30.45      8.61 o
 -11   3  10        8.76       28.17     11.70 o
 -10   3  10       54.49       54.57      7.14 o
  -9   3  10        0.38        7.82      4.56 o
  -8   3  10      298.18      289.91      8.01 o
  -7   3  10      152.93      146.15      5.08 o
  -6   3  10      584.87      556.82      9.34 o
  -5   3  10       44.17       48.71      2.59 o
  -4   3  10      433.29      465.16      6.94 o
  -3   3  10      655.49      686.86      9.08 o
  -2   3  10      335.55      313.10      5.70 o
  -1   3  10      392.64      369.76      6.19 o
   0   3  10      665.85      687.52      9.74 o
   1   3  10      392.86      377.41      5.77 o
   2   3  10      335.73      301.82      5.16 o
   3   3  10      655.88      677.16     10.30 o
   4   3  10      434.96      474.29      7.55 o
   5   3  10       44.35       55.31      3.12 o
   6   3  10      584.53      540.59     10.93 o
   7   3  10      152.79      142.29      5.02 o
   8   3  10      298.61      298.39      8.12 o
   9   3  10        0.36        5.07      4.46 o
  10   3  10       54.44       55.49      6.81 o
  11   3  10        8.88       14.81      6.77 o
 -12   4  10        2.01      -11.99     11.99 o
 -11   4  10       28.20       21.42      6.87 o
 -10   4  10       15.68       10.75      6.42 o
  -9   4  10      235.47      247.34      8.56 o
  -8   4  10      115.00      127.35      5.59 o
  -7   4  10       20.24       15.01      3.06 o
  -6   4  10        1.89        5.94      2.89 o
  -5   4  10      444.39      433.70      6.71 o
  -4   4  10       37.08       52.40      1.61 o
  -3   4  10      528.97      550.42      7.55 o
  -2   4  10     1502.72     1629.23     22.98 o
  -1   4  10       44.35       45.31      2.01 o
   0   4  10        9.47       11.67      1.85 o
   1   4  10       43.87       44.48      1.98 o
   2   4  10     1504.25     1666.41     21.22 o
   3   4  10      529.11      551.58      8.71 o
   4   4  10       37.22       51.32      1.94 o
   5   4  10      443.83      449.30      8.91 o
   6   4  10        1.92       -0.31      2.47 o
   7   4  10       20.08       16.57      3.23 o
   8   4  10      115.15      124.57      5.25 o
   9   4  10      235.47      216.83      8.38 o
  10   4  10       15.74       26.37      5.47 o
  11   4  10       28.26       32.67     13.58 o
 -11   5  10       57.01       65.29      7.99 o
 -10   5  10       52.55       66.08      9.05 o
  -9   5  10       27.61       24.38      4.03 o
  -8   5  10       38.37       47.33      4.59 o
  -7   5  10      114.86      111.67      5.50 o
  -6   5  10      409.70      417.36      8.59 o
  -5   5  10      937.50      926.59     12.80 o
  -4   5  10      110.89      106.25      2.80 o
  -3   5  10      115.67      103.70      2.53 o
  -2   5  10      454.19      449.82      6.83 o
  -1   5  10      424.64      474.82      7.55 o
   0   5  10     1029.91     1043.83     15.99 o
   1   5  10      425.14      478.61      7.58 o
   2   5  10      452.55      462.50      7.46 o
   3   5  10      115.57      105.22      2.79 o
   4   5  10      110.78      114.04      2.65 o
   5   5  10      936.41      936.40     15.14 o
   6   5  10      409.89      420.91      8.64 o
   7   5  10      114.52      104.98      4.56 o
   8   5  10       38.13       35.87      4.00 o
   9   5  10       27.52       33.69      4.75 o
  10   5  10       52.92       59.04     10.84 o
  11   5  10       57.10       45.14     14.81 o
 -11   6  10       78.51       64.09      9.51 o
 -10   6  10      185.98      187.98     10.86 o
  -9   6  10        2.59        3.22      4.13 o
  -8   6  10       35.61       40.93      5.22 o
  -7   6  10       57.28       52.40      4.65 o
  -6   6  10      415.00      381.27      9.66 o
  -5   6  10      472.95      436.27      8.27 o
  -4   6  10      692.16      695.97     11.10 o
  -3   6  10      217.07      205.68      4.26 o
  -2   6  10      414.77      471.59      8.05 o
  -1   6  10       65.01       72.47      2.53 o
   0   6  10     2435.41     2611.66     36.67 o
   1   6  10       64.96       82.71      2.69 o
   2   6  10      413.64      460.39      7.44 o
   3   6  10      216.72      216.46      4.36 o
   4   6  10      693.19      719.67     10.63 o
   5   6  10      473.13      469.45      8.04 o
   6   6  10      415.54      394.42      8.36 o
   7   6  10       57.14       61.35      3.69 o
   8   6  10       35.75       31.14      3.74 o
   9   6  10        2.60       -4.27      6.86 o
  10   6  10      186.03      189.68     13.29 o
  11   6  10       78.46       63.70     11.25 o
 -11   7  10        8.90      -12.88     13.77 o
 -10   7  10        6.95        0.31      5.08 o
  -9   7  10       54.05       59.42      5.91 o
  -8   7  10       78.40       71.21      5.01 o
  -7   7  10       95.81       96.28      5.59 o
  -6   7  10       44.24       48.19      3.43 o
  -5   7  10      132.69      144.36      4.16 o
  -4   7  10      145.63      131.57      4.26 o
  -3   7  10      306.27      282.37      5.40 o
  -2   7  10       70.28       66.50      2.22 o
  -1   7  10       84.09       74.17      2.77 o
   0   7  10      709.21      782.05     12.46 o
   1   7  10       83.97       69.15      2.27 o
   2   7  10       70.16       68.53      2.47 o
   3   7  10      306.25      285.28      6.28 o
   4   7  10      145.95      147.65      3.90 o
   5   7  10      132.82      145.55      3.58 o
   6   7  10       44.54       45.48      2.83 o
   7   7  10       95.38       99.46      4.69 o
   8   7  10       78.57       86.13      7.12 o
   9   7  10       53.70       62.52     10.18 o
  10   7  10        6.85       -6.55      7.92 o
  11   7  10        9.02       15.01     13.90 o
 -10   8  10       67.49       52.04      6.06 o
  -9   8  10       29.90       40.13      5.48 o
  -8   8  10      141.77      161.81      7.24 o
  -7   8  10       55.20       62.72      5.30 o
  -6   8  10      341.69      342.21      7.78 o
  -5   8  10      190.97      160.56      4.07 o
  -4   8  10       54.15       62.72      3.34 o
  -3   8  10      126.79      126.24      4.16 o
  -2   8  10      533.45      526.30      8.51 o
  -1   8  10       37.48       30.87      2.20 o
   0   8  10     1097.78     1038.24     15.16 o
   1   8  10       37.45       29.64      2.02 o
   2   8  10      533.48      558.00      8.77 o
   3   8  10      127.25      133.58      2.86 o
   4   8  10       53.89       68.53      2.47 o
   5   8  10      190.19      168.81      3.86 o
   6   8  10      341.20      338.11     10.01 o
   7   8  10       55.07       53.48      4.88 o
   8   8  10      141.58      159.93      7.52 o
   9   8  10       29.78       40.77      8.05 o
  10   8  10       67.47       74.81     10.49 o
 -10   9  10        2.99       -8.85      8.85 o
  -9   9  10       12.92       19.40      5.02 o
  -8   9  10       39.29       42.05      4.98 o
  -7   9  10      104.43      112.19      5.77 o
  -6   9  10       91.71       89.85      3.75 o
  -5   9  10      147.11      150.37      4.24 o
  -4   9  10     1140.25     1094.82     18.83 o
  -3   9  10     1082.82     1043.83     17.59 o
  -2   9  10      793.41      770.32     12.36 o
  -1   9  10      185.52      188.99      4.09 o
   0   9  10     1422.51     1338.80     21.73 o
   1   9  10      185.33      200.38      4.90 o
   2   9  10      792.77      779.28     13.81 o
   3   9  10     1082.10     1054.26     15.27 o
   4   9  10     1141.16     1120.34     18.22 o
   5   9  10      146.49      142.00      5.31 o
   6   9  10       92.01       91.01      6.84 o
   7   9  10      104.42       96.05      6.06 o
   8   9  10       39.43       48.87      7.09 o
   9   9  10       12.99       21.53      9.52 o
  10   9  10        3.00        4.90      7.84 o
 -10  10  10       52.76       74.60     14.96 o
  -9  10  10      138.89      136.15      9.52 o
  -8  10  10        1.78       -0.31      4.61 o
  -7  10  10       82.30       94.35      5.28 o
  -6  10  10      562.72      563.86     11.76 o
  -5  10  10      224.76      234.66      5.31 o
  -4  10  10       87.72       81.37      3.57 o
  -3  10  10      350.40      332.67      7.23 o
  -2  10  10      959.68      935.65     16.66 o
  -1  10  10      552.99      562.10      8.80 o
   0  10  10     2318.29     2338.44     31.11 o
   1  10  10      553.89      567.98     10.03 o
   2  10  10      959.63      914.57     14.97 o
   3  10  10      351.33      344.97      7.81 o
   4  10  10       87.58       82.94      4.50 o
   5  10  10      224.15      249.68      7.04 o
   6  10  10      560.86      563.26     14.10 o
   7  10  10       82.65      101.45      7.47 o
   8  10  10        1.77       -1.99      6.11 o
   9  10  10      138.78      147.05     12.91 o
  10  10  10       52.59       65.49      8.61 o
 -10  11  10        3.34       21.76     10.63 o
  -9  11  10       82.80       85.67     15.80 o
  -8  11  10       80.31       88.90      8.87 o
  -7  11  10       26.06       26.75      4.61 o
  -6  11  10      102.51       97.26      4.39 o
  -5  11  10       93.26       90.08      3.52 o
  -4  11  10      380.61      360.31      7.99 o
  -3  11  10       57.49       49.75      3.32 o
  -2  11  10       52.12       50.97      3.35 o
  -1  11  10       85.99       87.98      3.72 o
   0  11  10      828.97      715.03     11.25 o
   1  11  10       85.88       80.92      3.57 o
   2  11  10       52.13       44.99      3.49 o
   3  11  10       57.36       39.52      3.26 o
   4  11  10      381.10      358.43      7.96 o
   5  11  10       93.50       86.59      4.38 o
   6  11  10      102.27      109.58      7.26 o
   7  11  10       26.13       32.40      5.63 o
   8  11  10       80.58       98.24      7.61 o
   9  11  10       82.88       83.39      9.72 o
  10  11  10        3.32        4.12      8.83 o
  -9  12  10       31.79       27.27     10.73 o
  -8  12  10       37.61       43.01      6.98 o
  -7  12  10      213.91      209.60     10.40 o
  -6  12  10        8.03        7.96      3.08 o
  -5  12  10      221.14      204.96      5.31 o
  -4  12  10      116.74      109.58      4.41 o
  -3  12  10      628.27      599.06     11.51 o
  -2  12  10      143.67      139.35      4.67 o
  -1  12  10      114.57      101.96      4.24 o
   0  12  10       25.65       21.30      3.08 o
   1  12  10      113.91      104.98      4.56 o
   2  12  10      143.92      125.68      4.72 o
   3  12  10      627.37      606.35     11.58 o
   4  12  10      116.31       99.22      4.69 o
   5  12  10      221.36      212.11      7.21 o
   6  12  10        8.12       18.65      6.63 o
   7  12  10      214.33      211.76      9.00 o
   8  12  10       37.79       33.53      6.74 o
   9  12  10       31.77       43.99     10.84 o
  10  12  10       36.27       44.16      8.54 o
  -9  13  10       13.38       12.52     11.91 o
  -8  13  10        0.11       -3.83      7.35 o
  -7  13  10      250.53      269.22     12.59 o
  -6  13  10      182.59      201.79      9.14 o
  -5  13  10      405.15      387.58      9.26 o
  -4  13  10       28.70       33.39      2.86 o
  -3  13  10      140.37      135.00      4.88 o
  -2  13  10       33.42       29.92      3.52 o
  -1  13  10      129.43      108.30      4.12 o
   0  13  10      763.76      663.08     12.74 o
   1  13  10      129.63      114.84      5.57 o
   2  13  10       33.15       23.29      4.30 o
   3  13  10      140.02      128.19      5.04 o
   4  13  10       29.07       24.50      3.80 o
   5  13  10      404.53      400.35     10.40 o
   6  13  10      182.54      169.77      8.05 o
   7  13  10      249.98      257.97      9.94 o
   8  13  10        0.09       -3.35      5.34 o
   9  13  10       13.36       17.59      9.03 o
  -9  14  10       15.06        8.45      9.36 o
  -8  14  10       52.89       67.92      7.95 o
  -7  14  10        0.70       -2.28      7.03 o
  -6  14  10      259.99      282.37     10.40 o
  -5  14  10      247.58      249.30      8.99 o
  -4  14  10      124.28      125.13      4.43 o
  -3  14  10       41.77       40.45      3.78 o
  -2  14  10       29.38       29.37      3.22 o
  -1  14  10      182.20      194.47      6.22 o
   0  14  10        2.51       11.33      4.24 o
   1  14  10      182.28      177.93      6.28 o
   2  14  10       29.67       20.96      4.30 o
   3  14  10       41.75       37.67      4.56 o
   4  14  10      124.09      122.92      6.03 o
   5  14  10      247.27      241.92      8.08 o
   6  14  10      260.54      275.35     10.26 o
   7  14  10        0.67       -0.90      8.07 o
   8  14  10       53.17       39.04      6.19 o
   9  14  10       15.09       27.53      8.57 o
  -8  15  10       34.82       22.94      7.82 o
  -7  15  10        4.51       -2.59      5.82 o
  -6  15  10      108.56      119.92      7.59 o
  -5  15  10       73.70       67.31      5.68 o
  -4  15  10       21.44       24.74      4.30 o
  -3  15  10      134.79      139.93      5.56 o
  -2  15  10       35.67       31.56      3.61 o
  -1  15  10      109.30      114.84      6.09 o
   0  15  10        1.86       -1.99      3.52 o
   1  15  10      109.13      121.83      6.83 o
   2  15  10       35.67       29.92      4.87 o
   3  15  10      135.25      137.60      7.26 o
   4  15  10       21.93       32.83      4.96 o
   5  15  10       73.84       93.63      6.95 o
   6  15  10      108.48      134.71     11.77 o
   7  15  10        4.54       17.29      8.74 o
   8  15  10       34.74       42.20      9.32 o
  -8  16  10       14.36       20.85      7.46 o
  -7  16  10      190.06      192.76     11.68 o
  -6  16  10       41.35       47.68      6.83 o
  -5  16  10      129.98      126.79      6.69 o
  -4  16  10      225.68      231.65      7.92 o
  -3  16  10       45.20       41.56      4.15 o
  -2  16  10       33.38       40.93      5.22 o
  -1  16  10       69.16       69.76      5.18 o
   0  16  10       10.42        3.83      3.97 o
   1  16  10       69.29       69.15      5.76 o
   2  16  10       33.34       43.33      5.86 o
   3  16  10       45.15       47.50      6.48 o
   4  16  10      225.16      254.00     10.26 o
   5  16  10      129.75      149.76     10.60 o
   6  16  10       41.21       50.45      7.73 o
   7  16  10      189.66      178.59     19.84 o
   8  16  10       14.36       11.16     10.83 o
  -7  17  10       28.49       43.67     15.05 o
  -6  17  10       14.35       44.99     16.26 o
  -5  17  10       91.22      104.47     10.37 o
  -4  17  10       16.72       20.52      5.83 o
  -3  17  10       46.31       40.77      5.22 o
  -2  17  10       37.58       40.13      5.48 o
  -1  17  10       52.24       53.12      5.40 o
   0  17  10       50.40       49.06      5.21 o
   1  17  10       52.27       53.48      4.88 o
   2  17  10       37.39       31.83      5.73 o
   3  17  10       46.51       43.50      6.20 o
   4  17  10       16.61       27.91      8.10 o
   5  17  10       91.87       82.71      8.33 o
   6  17  10       14.36       15.01      8.91 o
   7  17  10       28.59       13.06      7.78 o
  -7  18  10       33.16       31.83     12.71 o
  -6  18  10      229.40      250.86     21.16 o
  -5  18  10       25.14       37.21      8.45 o
  -4  18  10      145.44      158.37      8.10 o
  -3  18  10       26.77       30.18      7.21 o
  -2  18  10      146.34      163.71      8.54 o
  -1  18  10        5.19        6.75      5.21 o
   0  18  10       74.71       79.82      5.97 o
   1  18  10        5.20       12.26      5.63 o
   2  18  10      146.04      179.25      8.94 o
   3  18  10       26.70       43.01      7.63 o
   4  18  10      145.96      157.13     10.24 o
   5  18  10       24.99       29.51     10.21 o
   6  18  10      228.51      239.62     14.18 o
   7  18  10       33.12       32.97     13.78 o
  -6  19  10       27.64       41.88     11.38 o
  -5  19  10       70.95       77.19      8.70 o
  -4  19  10       64.29       83.39     10.17 o
  -3  19  10       72.16       84.30      7.50 o
  -2  19  10       33.90       52.23      7.87 o
  -1  19  10       12.16       11.74      5.68 o
   0  19  10       93.46       96.05      7.03 o
   1  19  10       12.16       15.01      6.91 o
   2  19  10       33.75       24.13      5.83 o
   3  19  10       71.88       63.70      7.30 o
   4  19  10       64.45       69.56      8.47 o
   5  19  10       70.91       94.12     11.04 o
  -5  20  10        5.93        0.90     10.49 o
  -4  20  10       36.52       46.15     10.93 o
  -3  20  10       23.57       14.53      7.92 o
  -2  20  10       38.00       24.01      5.94 o
  -1  20  10      141.77      159.61     10.00 o
   0  20  10       31.81       38.89      5.56 o
   1  20  10      141.76      147.36      8.41 o
   2  20  10       38.10       37.07      6.78 o
   3  20  10       23.55       26.50      5.60 o
   4  20  10       36.64       37.67      8.80 o
  -3  21  10       38.09       31.83      8.10 o
  -2  21  10       23.36       25.98      7.20 o
  -1  21  10      169.55      185.61     11.13 o
   0  21  10       61.96       63.89      7.72 o
   1  21  10      169.66      177.93      8.59 o
   2  21  10       23.64       33.26      7.43 o
   3  21  10       38.21       27.27      9.31 o
   1   0  11     2016.27     2212.14     31.43 o
   2   0  11      891.43     1010.53     14.94 o
   3   0  11       10.46        9.03      1.19 o
   4   0  11     1831.25     1794.03     27.25 o
   5   0  11       14.00       26.24      2.66 o
   6   0  11      361.08      358.90      7.98 o
   7   0  11       40.93       43.99      3.45 o
   8   0  11       60.82       52.40      4.84 o
   9   0  11        5.19        8.61      4.43 o
  10   0  11      651.18      672.02     23.09 o
  11   0  11        0.03       -5.53      5.70 o
  12   0  11       17.26       18.54     12.14 o
 -11   1  11        6.96       19.95      8.85 o
 -10   1  11      164.60      144.07      8.91 o
  -9   1  11      130.04      140.22      7.63 o
  -8   1  11      218.59      226.78      7.07 o
  -7   1  11      114.62      104.72      4.30 o
  -6   1  11       59.02       54.75      3.29 o
  -5   1  11      466.75      458.26      9.00 o
  -4   1  11      697.81      720.34      9.97 o
  -3   1  11      456.29      464.64      7.47 o
  -2   1  11       10.42       12.10      1.98 o
  -1   1  11     1617.88     1631.24     24.99 o
   0   1  11      815.52      831.24     12.85 o
   1   1  11     1615.47     1651.30     21.11 o
   2   1  11       10.23       11.16      1.58 o
   3   1  11      456.94      460.39      7.44 o
   4   1  11      698.40      722.99     10.64 o
   5   1  11      467.35      443.02      8.33 o
   6   1  11       59.26       53.48      3.61 o
   7   1  11      114.24      105.22      4.56 o
   8   1  11      218.28      203.20      6.35 o
   9   1  11      130.18      142.29      8.27 o
  10   1  11      164.77      175.62      8.21 o
  11   1  11        6.97       18.22      6.02 o
  12   1  11      141.18       85.90      9.86 o
 -11   2  11       19.44       19.63      8.44 o
 -10   2  11       46.13       44.48      7.26 o
  -9   2  11       29.16       38.58      6.46 o
  -8   2  11      114.65      123.47      4.95 o
  -7   2  11       48.02       45.81      3.69 o
  -6   2  11        1.90        3.22      2.45 o
  -5   2  11      400.70      391.97      7.84 o
  -4   2  11      110.42       94.35      2.65 o
  -3   2  11        7.82       13.14      1.35 o
  -2   2  11      452.38      427.53      7.67 o
  -1   2  11     1519.07     1567.89     22.54 o
   0   2  11     3535.62     3772.94     47.13 o
   1   2  11     1518.07     1581.64     20.67 o
   2   2  11      452.82      434.72      7.23 o
   3   2  11        7.73       13.32      1.71 o
   4   2  11      110.61      104.21      2.53 o
   5   2  11      400.82      398.37      7.90 o
   6   2  11        1.87        4.12      2.62 o
   7   2  11       48.34       53.48      3.61 o
   8   2  11      114.36      128.75      5.62 o
   9   2  11       29.12       32.67      5.37 o
  10   2  11       46.14       42.52      6.14 o
  11   2  11       19.49        6.55      5.51 o
 -11   3  11       57.13       49.23     10.07 o
 -10   3  11       40.46       35.12      7.92 o
  -9   3  11       91.88       98.97      5.91 o
  -8   3  11        9.56        9.49      3.66 o
  -7   3  11       73.48       74.17      4.04 o
  -6   3  11      185.19      187.63      4.75 o
  -5   3  11      796.45      793.16     12.54 o
  -4   3  11      347.40      353.76      4.65 o
  -3   3  11      361.67      431.12      6.17 o
  -2   3  11       24.25       22.46      1.88 o
  -1   3  11     1141.46     1224.55     17.32 o
   0   3  11     2258.14     2288.45     31.97 o
   1   3  11     1138.84     1248.04     16.61 o
   2   3  11       23.88       19.19      2.17 o
   3   3  11      361.82      421.42      8.13 o
   4   3  11      347.58      354.69      6.52 o
   5   3  11      796.35      768.27     13.03 o
   6   3  11      185.48      194.47      5.53 o
   7   3  11       73.53       68.53      3.69 o
   8   3  11        9.60        7.35      3.69 o
   9   3  11       91.83       93.87      6.23 o
  10   3  11       40.47       30.45      5.88 o
  11   3  11       57.00       54.20      6.74 o
 -11   4  11       22.52       21.07      6.94 o
 -10   4  11       75.38       83.62      7.01 o
  -9   4  11       68.88       69.15      5.76 o
  -8   4  11       25.31       26.24      4.44 o
  -7   4  11       95.32       94.59      4.33 o
  -6   4  11       47.57       43.18      3.41 o
  -5   4  11      192.06      192.40      4.12 o
  -4   4  11       69.26       87.73      2.08 o
  -3   4  11      735.04      703.82      9.85 o
  -2   4  11      746.79      729.67     10.70 o
  -1   4  11      846.87      895.22     13.32 o
   0   4  11       85.93      133.85      3.15 o
   1   4  11      848.26      880.47     13.95 o
   2   4  11      747.03      731.67     10.72 o
   3   4  11      734.84      707.11     10.53 o
   4   4  11       68.94       78.93      2.42 o
   5   4  11      191.70      186.95      5.08 o
   6   4  11       47.63       42.52      2.74 o
   7   4  11       95.85       94.84      4.33 o
   8   4  11       25.33       23.53      3.97 o
   9   4  11       68.59       69.35      5.56 o
  10   4  11       75.46       83.39      8.13 o
  11   4  11       22.48       41.72     11.84 o
 -11   5  11      245.34      225.66     13.38 o
 -10   5  11       42.71       50.27      6.14 o
  -9   5  11       39.61       45.81      5.70 o
  -8   5  11       42.09       38.58      7.07 o
  -7   5  11       42.46       39.04      3.40 o
  -6   5  11       53.05       45.31      3.17 o
  -5   5  11       97.48       81.59      2.68 o
  -4   5  11      430.01      418.37      6.58 o
  -3   5  11      403.63      376.45      5.76 o
  -2   5  11     1048.07     1080.93     15.46 o
  -1   5  11      569.74      603.91      9.74 o
   0   5  11      697.23      698.59     11.77 o
   1   5  11      569.17      593.63      9.05 o
   2   5  11     1046.65     1098.09     14.76 o
   3   5  11      402.45      386.11      6.81 o
   4   5  11      430.74      424.46      7.14 o
   5   5  11       97.03       84.08      2.96 o
   6   5  11       52.57       50.45      3.17 o
   7   5  11       42.48       46.49      3.37 o
   8   5  11       42.37       39.35      4.20 o
   9   5  11       39.59       37.51      4.70 o
  10   5  11       42.72       52.58     14.18 o
  11   5  11      245.34      263.56     20.88 o
 -11   6  11       11.45        5.65      7.82 o
 -10   6  11       62.73       56.97      8.59 o
  -9   6  11      117.29      141.11      7.93 o
  -8   6  11       10.86       14.71      5.22 o
  -7   6  11      248.46      230.15      7.89 o
  -6   6  11       34.81       41.25      4.76 o
  -5   6  11      299.03      286.97      6.29 o
  -4   6  11      450.14      428.55      6.66 o
  -3   6  11      885.91      870.95     13.15 o
  -2   6  11      396.62      400.35      6.94 o
  -1   6  11      576.60      597.24     10.29 o
   0   6  11      234.82      255.59      5.54 o
   1   6  11      577.30      607.57      9.16 o
   2   6  11      397.81      408.82      6.51 o
   3   6  11      885.45      863.66     12.36 o
   4   6  11      450.53      446.15      7.32 o
   5   6  11      298.63      285.28      5.85 o
   6   6  11       34.49       35.28      2.94 o
   7   6  11      248.58      229.76      6.75 o
   8   6  11       10.87       14.06      3.34 o
   9   6  11      117.36      108.80      9.03 o
  10   6  11       62.64       51.69      7.66 o
  11   6  11       11.55       29.92     15.16 o
 -11   7  11       26.43       19.19     12.68 o
 -10   7  11       20.59       21.30      7.76 o
  -9   7  11       53.13       54.57      6.03 o
  -8   7  11       26.43       25.98      4.55 o
  -7   7  11       32.89       30.04      4.88 o
  -6   7  11      350.32      329.96      9.45 o
  -5   7  11      152.90      143.47      4.44 o
  -4   7  11      212.75      198.28      4.88 o
  -3   7  11     1736.12     1674.49     24.30 o
  -2   7  11      377.59      375.97      6.72 o
  -1   7  11      470.18      477.53      8.65 o
   0   7  11     1277.15     1363.38     20.10 o
   1   7  11      470.46      486.22      7.64 o
   2   7  11      378.12      373.57      6.22 o
   3   7  11     1735.02     1716.28     24.61 o
   4   7  11      212.24      206.38      4.27 o
   5   7  11      152.97      150.68      3.95 o
   6   7  11      349.26      348.66      8.31 o
   7   7  11       32.75       38.74      3.23 o
   8   7  11       26.19       45.64      5.85 o
   9   7  11       52.99       50.45      7.92 o
  10   7  11       20.58       17.29      8.24 o
  11   7  11       26.53       29.92     11.24 o
 -10   8  11      217.58      195.86     10.73 o
  -9   8  11       23.81       20.96      5.33 o
  -8   8  11       65.37       66.50      5.45 o
  -7   8  11      293.24      281.95      9.14 o
  -6   8  11      672.76      666.91     15.34 o
  -5   8  11      302.55      312.23      7.00 o
  -4   8  11     1249.53     1163.82     20.26 o
  -3   8  11      112.73      106.75      3.58 o
  -2   8  11      456.43      431.63      7.20 o
  -1   8  11      309.20      307.87      6.51 o
   0   8  11     1298.04     1296.59     19.60 o
   1   8  11      309.15      315.29      5.71 o
   2   8  11      456.36      452.45      8.42 o
   3   8  11      112.79      112.72      4.21 o
   4   8  11     1248.16     1209.01     18.07 o
   5   8  11      303.06      319.70      6.65 o
   6   8  11      672.45      674.59     16.70 o
   7   8  11      292.71      279.46      9.51 o
   8   8  11       65.81       71.01      7.72 o
   9   8  11       23.76       28.05      9.31 o
  10   8  11      217.40      212.11     13.34 o
 -10   9  11       44.96       57.72     13.92 o
  -9   9  11      177.50      174.32      8.82 o
  -8   9  11       37.11       47.50      5.11 o
  -7   9  11       83.09       67.92      5.10 o
  -6   9  11      113.09       99.71      4.95 o
  -5   9  11      510.45      507.18     10.60 o
  -4   9  11      271.91      279.88      6.63 o
  -3   9  11       88.21       90.31      3.77 o
  -2   9  11      180.32      174.32      4.90 o
  -1   9  11     2716.59     2587.68     35.25 o
   0   9  11       43.39       25.86      2.65 o
   1   9  11     2715.14     2614.19     36.70 o
   2   9  11      180.87      183.58      5.04 o
   3   9  11       88.39       93.87      2.88 o
   4   9  11      271.94      276.16      7.00 o
   5   9  11      510.85      508.29     10.60 o
   6   9  11      113.54      105.99      6.63 o
   7   9  11       82.83       77.19      6.74 o
   8   9  11       37.00       31.56      6.54 o
   9   9  11      177.91      183.25     11.73 o
  10   9  11       45.01       66.50     11.10 o
 -10  10  11       12.40        4.27     14.38 o
  -9  10  11       15.53       25.23      6.84 o
  -8  10  11       48.25       49.39      5.57 o
  -7  10  11      326.02      314.42     10.09 o
  -6  10  11      114.74      112.45      4.99 o
  -5  10  11      108.52      101.45      3.74 o
  -4  10  11      823.03      800.15     13.99 o
  -3  10  11       10.14        2.76      3.20 o
  -2  10  11      840.64      765.53     13.01 o
  -1  10  11      438.37      406.30      8.48 o
   0  10  11     1550.82     1570.83     24.51 o
   1  10  11      438.90      410.81      8.02 o
   2  10  11      840.06      786.90     13.89 o
   3  10  11       10.26       10.75      1.22 o
   4  10  11      821.49      806.45     14.76 o
   5  10  11      108.24      103.96      4.79 o
   6  10  11      115.01      119.38      7.56 o
   7  10  11      325.89      345.43     11.50 o
   8  10  11       48.01       43.01      6.49 o
   9  10  11       15.53       24.01      8.25 o
  10  10  11       12.33       18.86      9.03 o
 -10  11  11        0.52        2.28      9.60 o
  -9  11  11       43.58       51.69     10.14 o
  -8  11  11       13.14       13.50      7.55 o
  -7  11  11       64.75       74.81      5.99 o
  -6  11  11       78.29       77.19      3.92 o
  -5  11  11      184.60      179.93      5.97 o
  -4  11  11       47.52       44.48      3.14 o
  -3  11  11      141.50      147.05      5.10 o
  -2  11  11      148.26      123.47      4.39 o
  -1  11  11      914.69      853.51     15.19 o
   0  11  11      150.90      154.65      4.30 o
   1  11  11      914.97      851.35     15.89 o
   2  11  11      148.44      122.92      4.12 o
   3  11  11      140.83      137.60      4.93 o
   4  11  11       47.58       42.05      3.54 o
   5  11  11      184.15      185.61      6.06 o
   6  11  11       78.64       78.72      6.58 o
   7  11  11       64.77       84.08      7.03 o
   8  11  11       13.18        5.53      6.28 o
   9  11  11       43.54       48.35      8.27 o
  10  11  11        0.52      -10.75     10.75 o
  -9  12  11        0.91       -9.34     10.29 o
  -8  12  11       46.86       24.74      6.28 o
  -7  12  11       17.83       36.46      8.38 o
  -6  12  11      246.44      252.44      7.47 o
  -5  12  11       85.73       90.78      4.49 o
  -4  12  11      388.96      373.09      8.61 o
  -3  12  11      104.55      104.98      4.32 o
  -2  12  11      377.92      342.67      7.79 o
  -1  12  11       83.16       94.84      4.33 o
   0  12  11       57.52       52.93      3.97 o
   1  12  11       83.18       83.62      4.07 o
   2  12  11      377.19      342.67      7.79 o
   3  12  11      105.09       98.97      4.69 o
   4  12  11      388.43      381.27      9.19 o
   5  12  11       85.18       75.88      4.53 o
   6  12  11      246.43      252.04     10.21 o
   7  12  11       17.89        7.69      6.58 o
   8  12  11       46.93       50.97      7.43 o
   9  12  11        0.94       -8.10      8.10 o
  -9  13  11       51.83       47.33     11.58 o
  -8  13  11       39.94       32.26      8.44 o
  -7  13  11       33.39       48.54      7.58 o
  -6  13  11       10.17       19.29      8.59 o
  -5  13  11       61.25       63.89      4.15 o
  -4  13  11       22.56       27.91      3.66 o
  -3  13  11      170.58      167.52      5.45 o
  -2  13  11      342.61      320.15      7.98 o
  -1  13  11      212.57      203.20      5.65 o
   0  13  11      166.50      155.89      5.25 o
   1  13  11      212.76      214.65      7.26 o
   2  13  11      341.88      333.12      9.03 o
   3  13  11      170.67      164.66      5.71 o
   4  13  11       22.58       18.65      3.52 o
   5  13  11       61.23       67.92      4.69 o
   6  13  11       10.15        9.03      4.61 o
   7  13  11       33.40       31.69      6.42 o
   8  13  11       40.20       33.82      7.06 o
   9  13  11       51.89       56.61     11.54 o
  -9  14  11       52.26       35.87     10.67 o
  -8  14  11       47.86       50.80      7.58 o
  -7  14  11       37.58       37.07      9.49 o
  -6  14  11      123.58      134.71      7.47 o
  -5  14  11       68.93       70.59      6.03 o
  -4  14  11      417.86      423.45      9.17 o
  -3  14  11       26.60       28.05      3.94 o
  -2  14  11       34.57       35.12      3.23 o
  -1  14  11       51.03       47.50      3.75 o
   0  14  11      124.78      112.45      5.77 o
   1  14  11       50.63       55.86      5.54 o
   2  14  11       34.41       38.43      5.53 o
   3  14  11       26.74       15.01      5.08 o
   4  14  11      417.86      418.37     11.64 o
   5  14  11       68.76       64.09      6.34 o
   6  14  11      123.70      134.14      7.73 o
   7  14  11       37.22       35.57      8.56 o
   8  14  11       48.03       45.31      7.33 o
   9  14  11       51.98       49.06     15.77 o
  -8  15  11       90.08       81.82     10.30 o
  -7  15  11       34.78       39.67      7.32 o
  -6  15  11       69.90       70.80     14.58 o
  -5  15  11      167.08      167.20      7.36 o
  -4  15  11      278.36      289.91      7.17 o
  -3  15  11       57.51       66.08      4.43 o
  -2  15  11      415.16      442.50     11.97 o
  -1  15  11      140.92      141.40      6.77 o
   0  15  11       47.88       45.81      6.20 o
   1  15  11      140.26      145.26      7.17 o
   2  15  11      416.19      424.99     11.73 o
   3  15  11       57.67       72.27      6.52 o
   4  15  11      278.24      303.98     10.79 o
   5  15  11      167.02      164.97      9.22 o
   6  15  11       69.74       78.50      9.20 o
   7  15  11       34.78       32.67      9.05 o
   8  15  11       89.92       90.78     12.97 o
  -8  16  11        9.91       12.10      7.23 o
  -7  16  11        7.40        3.67      8.12 o
  -6  16  11        7.32       15.01      7.96 o
  -5  16  11       58.54       57.72      6.58 o
  -4  16  11       95.70      101.45      5.48 o
  -3  16  11      275.53      263.16      8.83 o
  -2  16  11      153.70      135.58      6.92 o
  -1  16  11       24.41       30.32      4.23 o
   0  16  11        1.70        7.01      5.18 o
   1  16  11       24.57       33.10      6.55 o
   2  16  11      154.08      147.36      6.61 o
   3  16  11      274.99      265.98      9.69 o
   4  16  11       95.90      112.98      7.89 o
   5  16  11       58.82       67.92      6.74 o
   6  16  11        7.25       21.30      8.45 o
   7  16  11        7.36       22.23     15.05 o
   8  16  11        9.85       -7.69     11.53 o
  -7  17  11      121.35      118.04     18.02 o
  -6  17  11       93.62      106.75     16.11 o
  -5  17  11        0.32        9.80      8.91 o
  -4  17  11       26.58       30.73      6.86 o
  -3  17  11       32.38       36.17      5.36 o
  -2  17  11      100.47      118.30      6.46 o
  -1  17  11       90.17       94.59      6.02 o
   0  17  11       39.14       44.48      5.77 o
   1  17  11       90.02      113.50      6.86 o
   2  17  11      100.48      135.29      8.05 o
   3  17  11       32.48       25.23      5.47 o
   4  17  11       26.46       17.59      6.75 o
   5  17  11        0.31       19.74     10.12 o
   6  17  11       93.27      103.70     11.09 o
   7  17  11      121.27       91.26     13.47 o
  -6  18  11       70.21      118.85     17.53 o
  -5  18  11      130.01      151.89     11.90 o
  -4  18  11       42.93       45.14      6.49 o
  -3  18  11        8.31        4.12      6.87 o
  -2  18  11      328.61      354.22     11.18 o
  -1  18  11       21.90       26.37      4.96 o
   0  18  11       62.40       60.39      5.57 o
   1  18  11       22.09       30.59      4.79 o
   2  18  11      329.17      360.77     11.76 o
   3  18  11        8.35       10.84      6.60 o
   4  18  11       42.70       49.75      6.81 o
   5  18  11      130.21      151.89     14.33 o
   6  18  11       70.05       71.01     10.01 o
  -5  19  11       57.56       41.88      8.01 o
  -4  19  11        2.26       -6.12      9.49 o
  -3  19  11      130.54      125.68      8.61 o
  -2  19  11      563.50      588.80     18.62 o
  -1  19  11      220.93      209.95      8.61 o
   0  19  11       36.53       25.98      5.56 o
   1  19  11      220.38      199.34      9.08 o
   2  19  11      563.37      596.03     18.73 o
   3  19  11      130.10      152.20      9.77 o
   4  19  11        2.29       -4.90      6.14 o
   5  19  11       57.31       74.81     12.20 o
  -5  20  11       69.75       44.82     14.58 o
  -4  20  11       24.82       21.99      7.55 o
  -3  20  11       22.60       20.52      7.40 o
  -2  20  11       49.20       36.92      6.46 o
  -1  20  11      181.27      211.39     10.07 o
   0  20  11      121.29      107.27      8.45 o
   1  20  11      181.77      199.34     10.83 o
   2  20  11       48.96       57.72      6.20 o
   3  20  11       22.84       23.53      7.81 o
   4  20  11       24.74       27.91      7.32 o
  -2  21  11       18.77       21.76      6.58 o
  -1  21  11       69.61       57.16      8.04 o
   0  21  11       13.56       14.06      7.33 o
   1  21  11       69.85       61.15      6.97 o
   2  21  11       18.84       24.13      7.78 o
   3  21  11       43.02       38.28      9.19 o
   0   0  12        2.95       -3.54      3.54 o
   1   0  12      436.93      509.96      8.94 o
   2   0  12       82.99      130.16      3.38 o
   3   0  12      206.26      196.91      3.81 o
   4   0  12        4.57        2.28      2.43 o
   5   0  12      611.61      599.06     10.90 o
   6   0  12       14.29       15.77      3.25 o
   7   0  12        1.00        2.59      3.06 o
   8   0  12      850.37      891.53     21.44 o
   9   0  12      372.39      383.20     11.62 o
  10   0  12       94.53       90.08      6.81 o
  11   0  12       13.14        5.53      7.50 o
 -11   1  12       76.07       89.85      9.14 o
 -10   1  12      140.16      146.15      8.08 o
  -9   1  12       77.90       86.36      5.28 o
  -8   1  12        5.22        8.90      3.54 o
  -7   1  12      289.96      297.53      7.69 o
  -6   1  12      603.11      586.40     11.39 o
  -5   1  12     1011.73     1002.67     17.24 o
  -4   1  12      152.02      140.82      3.52 o
  -3   1  12      629.58      598.45      9.69 o
  -2   1  12      689.41      734.35     12.07 o
  -1   1  12       13.90       12.52      2.28 o
   0   1  12       93.65       80.92      3.12 o
   1   1  12       14.08       11.67      1.85 o
   2   1  12      688.09      730.34     10.70 o
   3   1  12      628.34      588.80      9.00 o
   4   1  12      151.99      152.81      3.37 o
   5   1  12     1010.94      994.07     17.16 o
   6   1  12      603.20      575.07     11.27 o
   7   1  12      289.64      284.46      7.09 o
   8   1  12        5.33        9.34      3.86 o
   9   1  12       77.95       85.67      7.10 o
  10   1  12      140.14      141.11      7.64 o
  11   1  12       75.91       63.11      7.47 o
 -11   2  12        9.18       12.43      6.46 o
 -10   2  12       68.85       70.17      5.80 o
  -9   2  12      114.62      125.95      6.94 o
  -8   2  12       30.26       34.54      4.07 o
  -7   2  12      136.69      140.22      4.98 o
  -6   2  12       87.04       83.39      4.07 o
  -5   2  12      206.21      160.23      5.01 o
  -4   2  12      165.97      194.47      4.13 o
  -3   2  12       98.77       99.46      2.96 o
  -2   2  12      233.56      265.58      5.65 o
  -1   2  12      622.29      629.73      9.94 o
   0   2  12      238.87      298.82      5.56 o
   1   2  12      622.02      652.91      9.49 o
   2   2  12      233.09      270.84      4.88 o
   3   2  12       99.08      100.21      3.48 o
   4   2  12      166.18      193.45      4.13 o
   5   2  12      205.68      160.86      4.72 o
   6   2  12       87.22       81.37      3.57 o
   7   2  12      136.82      138.48      5.24 o
   8   2  12       30.16       29.92      3.66 o
   9   2  12      114.43      123.20      8.51 o
  10   2  12       68.67       60.39      7.50 o
  11   2  12        9.16       19.19      7.81 o
 -11   3  12       55.73       44.48      7.10 o
 -10   3  12       48.14       58.11      7.73 o
  -9   3  12       23.69       23.17      4.88 o
  -8   3  12       72.12       73.53      4.67 o
  -7   3  12       35.25       35.57      3.69 o
  -6   3  12       92.07       87.98      3.48 o
  -5   3  12      231.37      233.53      5.30 o
  -4   3  12     1347.32     1387.23     15.66 o
  -3   3  12      345.96      349.58      5.56 o
  -2   3  12      606.93      617.37      9.85 o
  -1   3  12      924.35      884.15     13.24 o
   0   3  12       21.43       25.62      2.01 o
   1   3  12      923.96      898.19     12.60 o
   2   3  12      606.91      635.95     10.61 o
   3   3  12      345.86      349.58      6.94 o
   4   3  12     1348.71     1376.19     19.28 o
   5   3  12      231.45      244.63      6.19 o
   6   3  12       92.09       89.85      3.98 o
   7   3  12       35.13       39.52      3.74 o
   8   3  12       72.34       87.05      4.85 o
   9   3  12       23.63       25.11      5.08 o
  10   3  12       48.45       69.35      7.21 o
  11   3  12       55.81       61.15     16.84 o
 -11   4  12      145.85      153.73     16.57 o
 -10   4  12       12.66       15.01      9.00 o
  -9   4  12        6.96       13.32      4.61 o
  -8   4  12       17.16       16.57      3.52 o
  -7   4  12       73.62       78.93      4.39 o
  -6   4  12       98.48      100.70      4.23 o
  -5   4  12      212.45      199.69      4.55 o
  -4   4  12       48.77       55.31      2.20 o
  -3   4  12       50.84       48.19      2.07 o
  -2   4  12      137.75      156.80      3.41 o
  -1   4  12       56.42       46.99      2.37 o
   0   4  12      106.99      147.95      3.61 o
   1   4  12       56.58       48.54      2.59 o
   2   4  12      137.38      154.95      3.69 o
   3   4  12       50.60       50.27      2.99 o
   4   4  12       48.54       49.92      2.45 o
   5   4  12      212.17      200.73      4.91 o
   6   4  12       98.18       98.97      4.18 o
   7   4  12       73.62       79.82      4.43 o
   8   4  12       17.15       19.40      3.71 o
   9   4  12        6.82        7.82      3.67 o
  10   4  12       12.64       15.59      5.47 o
  11   4  12      145.95      139.35     18.11 o
 -11   5  12       92.43       73.95      7.87 o
 -10   5  12        3.52       -5.54      5.54 o
  -9   5  12      179.08      187.29      8.47 o
  -8   5  12       18.42       18.54      4.47 o
  -7   5  12      412.81      420.91     10.15 o
  -6   5  12       92.03       92.21      4.27 o
  -5   5  12      621.36      528.00     10.24 o
  -4   5  12      755.17      786.21     11.10 o
  -3   5  12      836.68      822.70     11.36 o
  -2   5  12      107.92       96.52      2.92 o
  -1   5  12      320.01      342.67      6.42 o
   0   5  12     1104.31     1133.63     17.50 o
   1   5  12      319.61      341.75      6.40 o
   2   5  12      108.02       91.26      2.83 o
   3   5  12      835.63      850.61     12.26 o
   4   5  12      754.16      799.44     12.60 o
   5   5  12      622.12      575.67     10.09 o
   6   5  12       92.05       89.85      3.98 o
   7   5  12      412.64      413.82      9.57 o
   8   5  12       18.23       11.67      3.38 o
   9   5  12      179.41      173.02      6.83 o
  10   5  12        3.57        4.27      9.16 o
  11   5  12       92.27      106.51     18.89 o
 -11   6  12       12.34       12.10      5.68 o
 -10   6  12       19.55       21.07      6.14 o
  -9   6  12      271.06      294.56     10.61 o
  -8   6  12       98.44      100.70      6.20 o
  -7   6  12       75.77       77.19      4.56 o
  -6   6  12      284.19      276.57      8.24 o
  -5   6  12      307.93      294.13      7.21 o
  -4   6  12      878.48      906.36     13.41 o
  -3   6  12      133.87      120.73      2.99 o
  -2   6  12       76.28       69.76      2.68 o
  -1   6  12      450.82      459.31      8.48 o
   0   6  12     1034.71     1127.81     17.46 o
   1   6  12      450.18      448.24      8.39 o
   2   6  12       76.09       65.09      2.60 o
   3   6  12      134.42      122.37      3.83 o
   4   6  12      877.95      945.51     13.70 o
   5   6  12      306.89      290.75      5.91 o
   6   6  12      284.90      286.97      7.55 o
   7   6  12       76.13       76.31      3.89 o
   8   6  12       98.53      104.72      4.81 o
   9   6  12      271.16      280.71     11.19 o
  10   6  12       19.56       30.04     13.84 o
  11   6  12       12.45       -3.83      9.48 o
 -11   7  12       42.43       29.92      8.39 o
 -10   7  12        1.53       -2.76      5.96 o
  -9   7  12       45.78       42.52      4.84 o
  -8   7  12       93.97      103.46      6.80 o
  -7   7  12        0.11        0.77      4.00 o
  -6   7  12      219.63      206.03      7.10 o
  -5   7  12      124.46      113.24      3.95 o
  -4   7  12      420.77      433.70      9.28 o
  -3   7  12      308.56      279.46      5.79 o
  -2   7  12      545.69      590.01      9.62 o
  -1   7  12      170.85      163.39      4.43 o
   0   7  12      221.40      218.65      4.76 o
   1   7  12      170.67      159.93      3.45 o
   2   7  12      546.37      604.53     10.35 o
   3   7  12      308.98      272.88      6.14 o
   4   7  12      419.26      438.86      7.78 o
   5   7  12      124.73      116.96      3.48 o
   6   7  12      219.49      216.09      6.55 o
   7   7  12        0.11       11.16      3.06 o
   8   7  12       93.54       94.35      6.97 o
   9   7  12       45.62       43.33      6.68 o
  10   7  12        1.46        2.28      6.09 o
 -10   8  12       34.14       31.28      6.92 o
  -9   8  12      180.03      195.86      8.31 o
  -8   8  12      180.59      171.06      7.44 o
  -7   8  12      154.46      150.97      6.69 o
  -6   8  12      535.78      524.03     13.03 o
  -5   8  12      361.02      309.17      8.70 o
  -4   8  12      191.81      167.20      4.79 o
  -3   8  12     1216.68     1125.32     18.27 o
  -2   8  12      970.48      900.41     14.12 o
  -1   8  12      534.11      519.52      9.58 o
   0   8  12      101.84       97.26      3.41 o
   1   8  12      532.88      540.59      9.20 o
   2   8  12      969.61      922.07     15.04 o
   3   8  12     1216.30     1169.75     17.78 o
   4   8  12      191.06      177.28      4.29 o
   5   8  12      361.29      334.48      6.78 o
   6   8  12      536.32      516.70     13.50 o
   7   8  12      154.79      165.29      7.96 o
   8   8  12      180.35      196.91      9.72 o
   9   8  12      179.88      204.25      9.91 o
  10   8  12       34.10       34.83     10.37 o
 -10   9  12        8.67        5.36      9.16 o
  -9   9  12       72.08       78.50      7.24 o
  -8   9  12       22.18       33.26      5.56 o
  -7   9  12      127.48      129.60      6.48 o
  -6   9  12      185.68      188.65      7.47 o
  -5   9  12      110.65       99.97      5.70 o
  -4   9  12       49.64       46.65      2.88 o
  -3   9  12      680.31      688.16     12.98 o
  -2   9  12       50.22       49.92      3.32 o
  -1   9  12     1732.55     1654.31     24.16 o
   0   9  12      500.35      472.13      8.61 o
   1   9  12     1733.95     1662.37     24.22 o
   2   9  12       50.15       52.76      3.06 o
   3   9  12      680.92      677.16     12.23 o
   4   9  12       49.58       47.33      2.39 o
   5   9  12      110.39       96.28      4.13 o
   6   9  12      185.56      194.47      8.28 o
   7   9  12      127.82      128.75      7.87 o
   8   9  12       22.16       21.99      5.93 o
   9   9  12       71.85       73.95      6.81 o
  10   9  12        8.71        1.68      8.27 o
 -10  10  12       11.23       20.62     15.40 o
  -9  10  12       45.92       67.31      9.74 o
  -8  10  12       64.33       69.35      6.19 o
  -7  10  12       74.04       64.29      4.76 o
  -6  10  12       98.39       95.56      5.33 o
  -5  10  12      256.19      226.78      7.07 o
  -4  10  12      138.38      125.13      4.98 o
  -3  10  12      326.73      322.81      7.56 o
  -2  10  12      271.80      252.82      6.29 o
  -1  10  12      311.85      299.68      6.86 o
   0  10  12        5.25       -2.13      2.45 o
   1  10  12      311.26      281.12      6.23 o
   2  10  12      271.23      243.85      6.19 o
   3  10  12      326.20      318.82      6.19 o
   4  10  12      138.23      116.69      4.55 o
   5  10  12      256.09      228.26      6.74 o
   6  10  12       97.89       87.05      6.23 o
   7  10  12       74.12       73.95      6.38 o
   8  10  12       64.36       78.72      6.37 o
   9  10  12       45.67       56.97      7.84 o
  10  10  12       11.27        7.35      7.64 o
  -9  11  12       89.21       92.44      9.75 o
  -8  11  12      108.86      101.21      8.96 o
  -7  11  12       55.09       63.11      5.31 o
  -6  11  12       76.09       77.40      5.67 o
  -5  11  12      148.54      144.66      5.05 o
  -4  11  12      279.92      257.17      6.35 o
  -3  11  12      177.47      161.81      5.36 o
  -2  11  12      633.86      610.62     11.62 o
  -1  11  12       21.04       12.52      2.89 o
   0  11  12      317.45      265.58      6.86 o
   1  11  12       20.98       16.87      3.05 o
   2  11  12      632.44      626.01     11.76 o
   3  11  12      178.05      159.93      5.63 o
   4  11  12      279.41      247.34      7.01 o
   5  11  12      148.05      144.95      5.96 o
   6  11  12       76.13       94.84      6.98 o
   7  11  12       55.32       68.32      6.34 o
   8  11  12      108.48      127.64      8.94 o
   9  11  12       89.00      101.21     10.21 o
  10  11  12      153.96      135.58     12.10 o
  -9  12  12       69.53       77.84     11.58 o
  -8  12  12        7.97       11.50      7.04 o
  -7  12  12       37.11       48.02      8.91 o
  -6  12  12      440.22      438.35     11.91 o
  -5  12  12      278.47      295.40      8.08 o
  -4  12  12      195.64      197.59      5.91 o
  -3  12  12       85.13       70.39      3.74 o
  -2  12  12        5.91       10.27      2.62 o
  -1  12  12      434.78      400.84      9.42 o
   0  12  12      214.05      196.55      5.89 o
   1  12  12      435.29      428.05      9.22 o
   2  12  12        6.01        6.25      2.91 o
   3  12  12       84.73       72.47      4.43 o
   4  12  12      195.34      193.09      6.54 o
   5  12  12      278.66      283.61      8.33 o
   6  12  12      440.13      474.29     14.55 o
   7  12  12       36.79       25.23      7.84 o
   8  12  12        8.03       22.46      6.92 o
   9  12  12       69.85       78.93      9.23 o
  -9  13  12        9.58       33.26     12.13 o
  -8  13  12      228.29      204.61     12.74 o
  -7  13  12       63.61       59.62      8.41 o
  -6  13  12      211.80      217.56      8.02 o
  -5  13  12       56.91       74.17      4.47 o
  -4  13  12      532.54      533.71     11.44 o
  -3  13  12       76.49       77.19      4.35 o
  -2  13  12       86.51       82.04      4.04 o
  -1  13  12      129.77      124.30      4.96 o
   0  13  12      311.29      328.17      8.07 o
   1  13  12      129.72      123.20      5.77 o
   2  13  12       86.40       84.75      5.70 o
   3  13  12       76.60       74.60      6.42 o
   4  13  12      532.50      515.57     11.81 o
   5  13  12       57.00       68.93      4.93 o
   6  13  12      211.87      231.26     10.53 o
   7  13  12       63.69       61.93      6.81 o
   8  13  12      228.10      218.65     11.71 o
   9  13  12        9.67       -2.43      8.53 o
  -8  14  12      153.98      139.64     11.41 o
  -7  14  12       21.74       20.06      9.10 o
  -6  14  12       29.65       36.61      8.83 o
  -5  14  12       13.00       18.97      4.32 o
  -4  14  12       16.13       15.48      3.80 o
  -3  14  12       51.13       49.39      3.83 o
  -2  14  12      258.14      263.16      7.23 o
  -1  14  12       93.26       85.21      4.79 o
   0  14  12        9.76        7.96      3.71 o
   1  14  12       93.23       85.67      5.50 o
   2  14  12      258.40      252.82      8.65 o
   3  14  12       51.32       50.62      5.47 o
   4  14  12       16.17       25.98      5.30 o
   5  14  12       12.84       25.98      5.68 o
   6  14  12       29.84       44.48      5.94 o
   7  14  12       21.77       31.83      6.00 o
   8  14  12      153.84      156.19     12.07 o
  -8  15  12       13.11       16.67      7.07 o
  -7  15  12       59.59       51.69      8.36 o
  -6  15  12      333.82      357.02     14.03 o
  -5  15  12       82.25       80.92      6.02 o
  -4  15  12      129.71      135.58      5.19 o
  -3  15  12       16.91       11.16      2.89 o
  -2  15  12       74.20       65.89      5.42 o
  -1  15  12       76.02       79.16      5.07 o
   0  15  12      386.94      418.88     12.66 o
   1  15  12       75.92       84.98      6.84 o
   2  15  12       74.10       78.72      6.37 o
   3  15  12       16.90       15.59      5.37 o
   4  15  12      130.29      132.43      7.69 o
   5  15  12       82.28       99.71      8.16 o
   6  15  12      334.09      386.11     15.56 o
   7  15  12       59.59       64.89     10.17 o
   8  15  12       13.16        8.74     10.90 o
  -8  16  12       10.67        7.47     10.43 o
  -7  16  12       29.42       33.96      8.51 o
  -6  16  12       89.68       82.94     10.60 o
  -5  16  12       94.74      106.75      8.18 o
  -4  16  12       18.40       14.71      3.71 o
  -3  16  12      145.25      149.16      6.65 o
  -2  16  12      122.23      136.15      6.65 o
  -1  16  12      247.46      271.66      9.39 o
   0  16  12        1.34       -2.13      5.50 o
   1  16  12      247.86      285.28     10.44 o
   2  16  12      122.44      133.00      7.14 o
   3  16  12      145.21      147.36      8.12 o
   4  16  12       18.35       19.29      7.06 o
   5  16  12       94.41       80.92      7.79 o
   6  16  12       89.80       77.19      9.13 o
   7  16  12       29.39       44.82     10.11 o
   8  16  12       10.65        8.90     18.08 o
  -7  17  12       17.28       18.54     10.76 o
  -6  17  12       10.40       24.74     13.78 o
  -5  17  12       71.10       98.97      9.60 o
  -4  17  12      189.87      198.28      9.42 o
  -3  17  12      325.16      314.42     10.96 o
  -2  17  12        1.36        7.21      5.05 o
  -1  17  12      116.60      113.24      6.32 o
   0  17  12       43.33       61.55      5.82 o
   1  17  12      116.40      114.30      7.15 o
   2  17  12        1.35       -3.83      6.09 o
   3  17  12      324.64      353.30     13.03 o
   4  17  12      189.73      191.04      9.58 o
   5  17  12       70.97       91.49     11.13 o
   6  17  12       10.40       20.85     10.73 o
  -6  18  12       57.36       50.27     12.63 o
  -5  18  12       17.76       21.88      8.10 o
  -4  18  12       20.08       27.27      7.36 o
  -3  18  12       64.88       57.16      7.10 o
  -2  18  12       90.56      102.95     10.29 o
  -1  18  12       13.62       13.32      5.24 o
   0  18  12      752.21      813.50     19.77 o
   1  18  12       13.79       12.88      5.86 o
   2  18  12       90.46      103.96      8.33 o
   3  18  12       65.06       70.59      6.66 o
   4  18  12       20.28       27.39      7.00 o
   5  18  12       17.64        8.24      8.53 o
   6  18  12       57.19       68.53     11.27 o
  -5  19  12       30.68       32.97     10.23 o
  -4  19  12      240.72      264.77     15.71 o
  -3  19  12      308.63      311.79     13.11 o
  -2  19  12       10.42       31.69      7.67 o
  -1  19  12      192.53      192.40      8.93 o
   0  19  12       30.19       34.11      5.05 o
   1  19  12      193.15      209.25      9.31 o
   2  19  12       10.50        9.80      5.50 o
   3  19  12      308.08      313.98     12.72 o
   4  19  12      240.71      249.30     11.33 o
   5  19  12       30.80       49.06      9.36 o
  -4  20  12       52.85       58.29     12.46 o
  -3  20  12        9.99        8.90      5.68 o
  -2  20  12      158.54      128.75      8.99 o
  -1  20  12       73.73       84.52      7.73 o
   0  20  12       74.80       75.24      7.30 o
   1  20  12       74.08       62.72      7.44 o
   2  20  12      158.57      142.00     10.32 o
   3  20  12        9.98       12.88      6.92 o
   4  20  12       52.74       47.33     12.10 o
  -2  21  12        0.59       -0.61      7.47 o
  -1  21  12       15.09        6.87      5.97 o
   0  21  12       40.28       15.48      5.85 o
   1  21  12       15.16       13.32      7.32 o
   2  21  12        0.59        0.77     10.30 o
   3  21  12       23.18       24.38     11.97 o
   1   0  13      273.81      274.11      5.74 o
   2   0  13       60.01       65.29      2.20 o
   3   0  13      269.61      264.37      5.24 o
   4   0  13      440.74      386.11      6.81 o
   5   0  13        0.60       -2.60      2.60 o
   6   0  13      156.18      151.89      5.50 o
   7   0  13      786.19      764.84     15.05 o
   8   0  13      440.36      465.70     13.89 o
   9   0  13       25.99       16.98      5.10 o
  10   0  13       88.82       97.75      8.07 o
  11   0  13       94.26      103.96     13.37 o
 -11   1  13        7.04       16.28      8.39 o
 -10   1  13       45.02       44.48      6.28 o
  -9   1  13      451.33      452.45     13.17 o
  -8   1  13      415.37      425.49     10.72 o
  -7   1  13       13.31        9.65      3.84 o
  -6   1  13      719.92      692.06     13.01 o
  -5   1  13     1043.67      997.19     17.19 o
  -4   1  13      940.09      912.33     14.21 o
  -3   1  13      672.64      639.70     10.01 o
  -2   1  13      177.86      153.73      4.00 o
  -1   1  13      597.93      571.52     10.06 o
   0   1  13       27.73       36.46      2.39 o
   1   1  13      598.46      567.38      8.85 o
   2   1  13      178.66      151.58      3.66 o
   3   1  13      672.64      623.53      9.26 o
   4   1  13      941.63      898.19     13.35 o
   5   1  13     1041.24     1037.44     17.53 o
   6   1  13      719.04      684.91     13.60 o
   7   1  13       13.43       14.53      3.20 o
   8   1  13      415.80      415.84     12.11 o
   9   1  13      451.25      461.44     13.83 o
  10   1  13       45.10       51.69      5.70 o
  11   1  13        6.97        7.82      5.96 o
 -11   2  13       36.63       39.35      7.92 o
 -10   2  13        8.87       16.98      4.79 o
  -9   2  13       95.84      108.30      6.69 o
  -8   2  13       29.14       31.83      4.47 o
  -7   2  13       23.71       23.53      3.25 o
  -6   2  13      293.34      273.29      6.14 o
  -5   2  13      238.28      220.49      5.51 o
  -4   2  13      458.49      482.95      6.52 o
  -3   2  13      228.67      212.48      4.69 o
  -2   2  13     1210.80     1234.09     20.00 o
  -1   2  13      993.44      936.40     14.39 o
   0   2  13      324.65      356.56      6.08 o
   1   2  13      993.50      937.17     12.88 o
   2   2  13     1209.32     1246.29     16.60 o
   3   2  13      228.01      215.74      5.08 o
   4   2  13      458.92      473.75      8.08 o
   5   2  13      238.96      238.48      6.11 o
   6   2  13      292.84      265.18      6.45 o
   7   2  13       23.75       28.57      3.31 o
   8   2  13       29.10       32.67      4.38 o
   9   2  13       95.50      102.95      5.77 o
  10   2  13        8.95       24.50      6.98 o
  11   2  13       36.54       37.36      7.41 o
 -11   3  13       18.65        2.28      7.63 o
 -10   3  13       58.86       67.09      7.30 o
  -9   3  13       21.88       18.86      4.73 o
  -8   3  13       21.20       29.64      4.04 o
  -7   3  13      108.95       99.46      4.69 o
  -6   3  13      840.06      768.96     15.10 o
  -5   3  13      571.10      540.59      9.20 o
  -4   3  13     1006.09      958.50     12.26 o
  -3   3  13       85.62       88.90      2.80 o
  -2   3  13      293.41      293.70      5.51 o
  -1   3  13       10.76        8.10      2.11 o
   0   3  13      761.58      811.39     11.99 o
   1   3  13       10.64        6.43      1.82 o
   2   3  13      293.16      293.70      5.94 o
   3   3  13       85.39       89.37      3.28 o
   4   3  13     1005.03      943.23     14.44 o
   5   3  13      570.56      542.90     10.38 o
   6   3  13      839.31      793.85     15.34 o
   7   3  13      108.96      107.52      4.62 o
   8   3  13       21.25       28.45      4.23 o
   9   3  13       21.78       28.31      5.27 o
  10   3  13       58.82       75.67      7.53 o
  11   3  13       18.64       16.37     10.12 o
 -11   4  13       31.88       21.07     13.29 o
 -10   4  13      110.26      102.45      8.02 o
  -9   4  13       26.16       25.86      4.78 o
  -8   4  13       41.40       38.28      4.75 o
  -7   4  13       70.73       72.06      4.20 o
  -6   4  13      164.00      154.95      4.93 o
  -5   4  13      232.95      220.49      5.14 o
  -4   4  13      512.97      499.40      7.75 o
  -3   4  13      133.55      141.11      3.52 o
  -2   4  13      103.53      100.70      3.23 o
  -1   4  13      613.50      609.40      9.77 o
   0   4  13       32.59       43.33      2.45 o
   1   4  13      611.96      610.62      9.78 o
   2   4  13      103.27      106.75      3.58 o
   3   4  13      133.01      132.72      4.56 o
   4   4  13      513.64      506.06      8.34 o
   5   4  13      232.99      217.56      4.75 o
   6   4  13      164.26      149.16      5.14 o
   7   4  13       70.40       69.15      4.32 o
   8   4  13       41.41       49.39      4.70 o
   9   4  13       26.30       19.19      3.69 o
  10   4  13      110.26       91.73      8.77 o
  11   4  13       32.02       56.41     11.71 o
 -11   5  13       22.26       10.27      7.21 o
 -10   5  13       18.97       20.85      7.01 o
  -9   5  13        6.96       12.88      5.51 o
  -8   5  13      153.88      150.97      6.69 o
  -7   5  13       48.35       50.10      4.38 o
  -6   5  13      245.25      235.43      6.83 o
  -5   5  13      162.74      129.03      4.50 o
  -4   5  13      258.45      235.81      4.56 o
  -3   5  13      512.65      519.52      7.90 o
  -2   5  13      386.90      372.62      6.22 o
  -1   5  13      916.99      935.65     14.38 o
   0   5  13      157.60      147.95      3.92 o
   1   5  13      916.25      936.40     14.39 o
   2   5  13      387.06      397.38      7.90 o
   3   5  13      512.56      525.17      9.65 o
   4   5  13      259.02      243.08      5.02 o
   5   5  13      162.33      141.69      4.12 o
   6   5  13      245.25      260.36      6.78 o
   7   5  13       48.56       46.32      3.71 o
   8   5  13      153.95      160.86      6.28 o
   9   5  13        6.99        4.27      4.00 o
  10   5  13       18.92       32.40     13.81 o
  11   5  13       22.26        0.46      9.39 o
 -11   6  13       31.06       22.46      7.15 o
 -10   6  13       25.96       19.74      6.60 o
  -9   6  13       73.03       97.99      6.86 o
  -8   6  13       45.94       51.69      4.98 o
  -7   6  13      216.29      209.25      7.52 o
  -6   6  13       17.85       14.53      3.02 o
  -5   6  13       70.95       55.49      3.69 o
  -4   6  13      184.44      178.26      4.62 o
  -3   6  13      172.47      158.99      3.43 o
  -2   6  13       84.46       68.93      2.88 o
  -1   6  13      225.03      221.59      5.53 o
   0   6  13      103.61      121.01      4.09 o
   1   6  13      224.73      220.12      5.14 o
   2   6  13       84.39       68.73      3.08 o
   3   6  13      172.61      155.26      4.62 o
   4   6  13      184.02      189.33      4.43 o
   5   6  13       71.22       69.15      2.88 o
   6   6  13       17.84       16.37      2.91 o
   7   6  13      215.97      205.33      6.38 o
   8   6  13       45.81       48.19      3.95 o
   9   6  13       73.42       82.71      7.43 o
  10   6  13       25.95       23.53     11.16 o
 -10   7  13       13.18       20.18      6.89 o
  -9   7  13      128.53      135.58      6.92 o
  -8   7  13       93.40      106.75      7.41 o
  -7   7  13       95.65      101.70      6.49 o
  -6   7  13       30.72       16.98      3.87 o
  -5   7  13      111.53       98.48      4.91 o
  -4   7  13        7.54        9.34      2.27 o
  -3   7  13        1.90       -0.31      2.01 o
  -2   7  13      665.74      675.88     10.93 o
  -1   7  13      256.98      250.86      5.88 o
   0   7  13     1522.01     1531.85     23.24 o
   1   7  13      256.46      255.59      5.94 o
   2   7  13      665.49      679.09     11.61 o
   3   7  13        1.85        0.31      3.23 o
   4   7  13        7.58        8.61      2.17 o
   5   7  13      111.31      105.99      3.57 o
   6   7  13       31.02       33.82      3.46 o
   7   7  13       95.67       89.14      6.78 o
   8   7  13       93.59      112.19      7.59 o
   9   7  13      128.29      131.57      8.80 o
  10   7  13       13.18       -9.22      9.22 o
 -10   8  13       78.00       62.52      7.44 o
  -9   8  13       11.28       15.30      5.33 o
  -8   8  13       79.83       68.53      5.53 o
  -7   8  13      255.13      258.76      8.76 o
  -6   8  13      234.74      219.75      7.33 o
  -5   8  13      106.98       87.51      4.39 o
  -4   8  13      113.36      101.45      4.24 o
  -3   8  13      299.12      284.46      6.68 o
  -2   8  13     1881.76     1830.91     26.47 o
  -1   8  13      152.86      125.95      3.89 o
   0   8  13        1.86        1.99      2.30 o
   1   8  13      153.03      127.64      4.20 o
   2   8  13     1880.57     1863.88     26.70 o
   3   8  13      300.12      282.37      6.66 o
   4   8  13      113.74      114.56      3.45 o
   5   8  13      107.07       94.84      3.61 o
   6   8  13      233.51      227.53      8.59 o
   7   8  13      254.77      266.39      9.69 o
   8   8  13       80.27       80.03      7.53 o
   9   8  13       11.26       20.85      6.78 o
  10   8  13       78.12       69.76     10.14 o
 -10   9  13       24.53       40.45     14.48 o
  -9   9  13       25.52       34.11      5.93 o
  -8   9  13       11.27       16.28      4.88 o
  -7   9  13      314.98      324.59     10.26 o
  -6   9  13      154.03      146.75      6.29 o
  -5   9  13      744.95      710.41     16.49 o
  -4   9  13      352.69      329.52      7.64 o
  -3   9  13      124.38      115.63      4.79 o
  -2   9  13       33.38       25.74      3.26 o
  -1   9  13     1213.78     1084.19     16.29 o
   0   9  13      480.76      435.24      8.77 o
   1   9  13     1213.73     1107.13     17.29 o
   2   9  13       33.39       20.85      2.94 o
   3   9  13      124.05      112.45      4.20 o
   4   9  13      352.61      333.12      6.78 o
   5   9  13      745.31      732.35     14.07 o
   6   9  13      154.15      150.68      7.90 o
   7   9  13      315.37      321.92     11.10 o
   8   9  13       11.30       14.53      5.85 o
   9   9  13       25.57       25.74      7.15 o
  10   9  13       24.65       18.65      8.12 o
 -10  10  13      105.22       80.48     13.09 o
  -9  10  13       24.56       40.93      9.34 o
  -8  10  13       87.48      106.51      7.15 o
  -7  10  13       46.74       50.27      5.79 o
  -6  10  13       77.18       73.11      5.71 o
  -5  10  13      150.74      133.58      5.73 o
  -4  10  13       34.09       32.83      3.69 o
  -3  10  13      137.89      138.77      4.67 o
  -2  10  13       82.45       83.85      4.07 o
  -1  10  13      168.20      168.17      5.13 o
   0  10  13       91.51       99.97      3.97 o
   1  10  13      168.44      150.97      4.87 o
   2  10  13       82.35       81.82      3.81 o
   3  10  13      138.26      143.47      5.33 o
   4  10  13       34.01       34.40      3.92 o
   5  10  13      151.32      146.75      5.10 o
   6  10  13       76.80       68.53      5.53 o
   7  10  13       46.93       56.61      7.26 o
   8  10  13       87.42       99.97      7.43 o
   9  10  13       24.32       34.70      7.87 o
  10  10  13      105.49      101.96     12.74 o
  -9  11  13       59.11       61.93     10.32 o
  -8  11  13        1.66        6.55      4.44 o
  -7  11  13        1.49        1.99      3.84 o
  -6  11  13      185.51      180.58      7.32 o
  -5  11  13       56.32       60.19      4.61 o
  -4  11  13      325.06      316.61      7.93 o
  -3  11  13       14.85       14.24      2.80 o
  -2  11  13      554.45      513.33     11.21 o
  -1  11  13      467.93      463.57      9.58 o
   0  11  13        2.99        0.77      2.91 o
   1  11  13      467.44      461.98      9.57 o
   2  11  13      554.65      517.25     10.69 o
   3  11  13       14.86        9.95      3.67 o
   4  11  13      324.71      340.39      8.68 o
   5  11  13       56.46       63.30      4.53 o
   6  11  13      185.00      188.99      8.16 o
   7  11  13        1.54       -4.62      4.62 o
   8  11  13        1.62        1.21      7.63 o
   9  11  13       58.88       61.93      8.38 o
  10  11  13       10.16        5.19     11.16 o
  -9  12  13       28.57       47.68      8.88 o
  -8  12  13       16.08       15.48      8.08 o
  -7  12  13      236.68      233.91      9.85 o
  -6  12  13       41.91       46.82      5.59 o
  -5  12  13       30.10       27.91      3.54 o
  -4  12  13       48.77       45.14      3.83 o
  -3  12  13      715.04      686.21     13.61 o
  -2  12  13       10.81        1.21      3.05 o
  -1  12  13      585.16      545.78     10.98 o
   0  12  13      687.76      654.81     12.66 o
   1  12  13      584.44      551.58     13.37 o
   2  12  13       10.74       11.91      4.27 o
   3  12  13      715.58      694.01     14.35 o
   4  12  13       48.57       48.35      4.64 o
   5  12  13       30.03       30.32      3.95 o
   6  12  13       41.99       47.85      6.84 o
   7  12  13      237.32      231.65      9.80 o
   8  12  13       16.07        7.47      7.92 o
   9  12  13       28.70       25.23      7.09 o
  -9  13  13       11.78        2.13     10.55 o
  -8  13  13      145.24      142.29     10.04 o
  -7  13  13      180.38      208.88     12.88 o
  -6  13  13      216.77      227.90      8.22 o
  -5  13  13       48.18       51.86      4.81 o
  -4  13  13       72.14       83.62      4.53 o
  -3  13  13      230.33      233.91      6.43 o
  -2  13  13      116.41      125.68      4.99 o
  -1  13  13       14.73       11.74      3.05 o
   0  13  13      318.89      315.29      7.92 o
   1  13  13       14.92       16.87      4.58 o
   2  13  13      116.33      110.89      5.99 o
   3  13  13      230.26      251.26      9.02 o
   4  13  13       72.31       73.33      4.65 o
   5  13  13       47.97       38.74      4.93 o
   6  13  13      216.94      215.74      9.81 o
   7  13  13      180.70      175.62      9.85 o
   8  13  13      145.00      137.31      9.57 o
   9  13  13       11.74       17.29     10.29 o
  -8  14  13       68.31       62.72      9.22 o
  -7  14  13       84.03       92.68      8.34 o
  -6  14  13       81.81      107.27     10.26 o
  -5  14  13        2.93       14.81      4.29 o
  -4  14  13      133.18      127.35      5.59 o
  -3  14  13      177.15      180.25      5.99 o
  -2  14  13      174.56      179.59      5.97 o
  -1  14  13       36.48       34.83      4.09 o
   0  14  13        0.27       -3.22      4.88 o
   1  14  13       36.22       36.92      5.27 o
   2  14  13      174.45      175.96      6.89 o
   3  14  13      177.92      182.25      7.35 o
   4  14  13      133.56      140.53      6.75 o
   5  14  13        2.90       -2.59      4.73 o
   6  14  13       81.65       67.51      7.93 o
   7  14  13       83.73       87.51      7.41 o
   8  14  13       68.37       76.31      8.22 o
  -8  15  13       34.21       40.13      8.31 o
  -7  15  13        7.97        9.80      7.82 o
  -6  15  13       60.86       74.81      8.13 o
  -5  15  13      190.42      196.91      8.33 o
  -4  15  13      224.68      254.80      7.50 o
  -3  15  13      195.51      198.99      6.28 o
  -2  15  13       29.54       35.87      4.15 o
  -1  15  13       74.92       75.24      5.59 o
   0  15  13       11.16       15.19      5.79 o
   1  15  13       75.01       85.21      6.63 o
   2  15  13       29.86       42.69      6.14 o
   3  15  13      195.54      187.29      8.47 o
   4  15  13      225.37      270.84     10.99 o
   5  15  13      190.89      210.32      9.32 o
   6  15  13       61.19       83.39     11.30 o
   7  15  13        8.03        6.75     14.41 o
   8  15  13       34.05       26.75     12.80 o
  -7  16  13       29.71       31.14      8.83 o
  -6  16  13       62.57       57.16      9.72 o
  -5  16  13       65.41       73.74      7.44 o
  -4  16  13      267.14      309.17     13.92 o
  -3  16  13      248.53      248.52      8.59 o
  -2  16  13      396.92      444.06     11.99 o
  -1  16  13      160.18      166.56      7.35 o
   0  16  13      344.78      376.94     12.00 o
   1  16  13      159.87      165.29      7.64 o
   2  16  13      395.73      431.12     13.37 o
   3  16  13      248.74      258.76      9.55 o
   4  16  13      266.92      269.22     10.15 o
   5  16  13       65.33       66.50      7.67 o
   6  16  13       62.52       69.35      8.45 o
   7  16  13       29.78       44.48      9.74 o
  -7  17  13      115.96       97.01     12.92 o
  -6  17  13       63.50       82.71     12.39 o
  -5  17  13      207.80      234.30     15.16 o
  -4  17  13       57.30       65.89      9.25 o
  -3  17  13       13.19       10.11      6.14 o
  -2  17  13       33.59       29.92      5.68 o
  -1  17  13       53.58       52.93      6.66 o
   0  17  13       38.81       51.69      6.05 o
   1  17  13       53.38       52.40      6.81 o
   2  17  13       33.47       35.87      5.79 o
   3  17  13       13.03        5.65      6.29 o
   4  17  13       57.43       66.50      6.46 o
   5  17  13      207.00      219.38     11.73 o
   6  17  13       63.18       68.53     10.44 o
   7  17  13      115.68      123.75     17.90 o
  -6  18  13       14.03        3.54     14.76 o
  -5  18  13       16.37       19.63      8.22 o
  -4  18  13        6.62        1.09      6.77 o
  -3  18  13        8.23       16.08      6.55 o
  -2  18  13       23.79       27.65      5.07 o
  -1  18  13      350.23      359.83     11.73 o
   0  18  13      205.59      224.54     10.38 o
   1  18  13      349.79      395.91     13.29 o
   2  18  13       23.94       37.82      7.46 o
   3  18  13        8.28       13.96      6.02 o
   4  18  13        6.57       27.13      6.71 o
   5  18  13       16.37       20.96     13.93 o
  -5  19  13      268.93      286.97     17.61 o
  -4  19  13       27.28       37.21      9.06 o
  -3  19  13       83.55       97.75      8.80 o
  -2  19  13       64.80       67.92      7.14 o
  -1  19  13      568.75      615.52     17.81 o
   0  19  13       17.36       21.30      7.20 o
   1  19  13      567.16      617.99     18.45 o
   2  19  13       64.93       63.89      7.12 o
   3  19  13       83.48       82.50      7.64 o
   4  19  13       27.19       33.26      7.00 o
  -3  20  13       10.75        5.07      6.58 o
  -2  20  13      150.38      164.97     10.81 o
  -1  20  13       51.95       50.45     11.25 o
   0  20  13       36.31       32.67      6.51 o
   1  20  13       52.01       60.19      6.14 o
   2  20  13      150.96      156.19     10.21 o
   3  20  13       10.92       12.88      7.36 o
   4  20  13       23.07       18.54      7.35 o
  -2  21  13       90.77       87.98     14.16 o
  -1  21  13       21.80       12.69      9.97 o
   1  21  13       21.77       18.97      7.55 o
   2  21  13       91.07       89.37     13.57 o
   0   0  14        7.77        1.99      2.76 o
   1   0  14       40.63       45.81      2.68 o
   2   0  14      225.81      187.98      4.07 o
   3   0  14       80.43       99.46      2.96 o
   4   0  14      672.24      623.53      9.89 o
   5   0  14      233.24      238.86      6.12 o
   6   0  14        1.18        1.38      3.05 o
   7   0  14      269.49      231.65      6.78 o
   8   0  14        4.53       -3.83      3.83 o
   9   0  14       16.17       21.42      5.16 o
  10   0  14      103.69       96.52      7.06 o
  11   0  14       31.58       16.87      6.71 o
 -11   1  14        6.94        7.96      6.57 o
 -10   1  14       14.53       22.23      5.83 o
  -9   1  14       34.17       43.67      6.05 o
  -8   1  14      529.19      540.02     12.65 o
  -7   1  14      367.49      355.62     10.27 o
  -6   1  14       36.32       35.43      3.54 o
  -5   1  14      302.10      295.40      7.23 o
  -4   1  14     1339.04     1351.51     17.29 o
  -3   1  14     1332.75     1330.67     18.96 o
  -2   1  14       65.98       65.29      3.40 o
  -1   1  14     1146.90     1243.67     19.20 o
   0   1  14      342.91      342.21      6.87 o
   1   1  14     1147.34     1257.68     17.55 o
   2   1  14       66.16       72.47      2.74 o
   3   1  14     1331.81     1313.57     18.83 o
   4   1  14     1338.14     1332.48     19.87 o
   5   1  14      301.98      291.59      6.77 o
   6   1  14       36.48       29.64      3.51 o
   7   1  14      367.32      349.58      8.79 o
   8   1  14      528.96      525.17     14.74 o
   9   1  14       34.01       40.13      5.48 o
  10   1  14       14.52       17.29      5.97 o
  11   1  14        6.98        2.91      7.35 o
 -11   2  14        8.17       28.45     11.22 o
 -10   2  14        5.90       10.84      5.79 o
  -9   2  14       41.88       36.01      4.90 o
  -8   2  14      112.55      136.44      5.79 o
  -7   2  14      191.38      179.25      6.29 o
  -6   2  14      438.15      395.40      7.87 o
  -5   2  14     1224.80     1163.82     19.41 o
  -4   2  14      748.89      760.73     10.92 o
  -3   2  14      856.97      852.07     14.45 o
  -2   2  14      642.91      640.95     11.90 o
  -1   2  14     1055.23     1032.67     15.91 o
   0   2  14        5.64        8.45      2.16 o
   1   2  14     1056.54     1055.05     14.47 o
   2   2  14      642.16      650.39     10.11 o
   3   2  14      856.97      859.31     14.52 o
   4   2  14      747.60      750.54     12.20 o
   5   2  14     1226.02     1175.68     19.52 o
   6   2  14      439.49      415.34      9.08 o
   7   2  14      191.32      183.92      6.05 o
   8   2  14      112.73      121.28      5.45 o
   9   2  14       41.98       51.51      6.22 o
  10   2  14        5.95       12.43      6.89 o
  11   2  14        8.13       10.27      6.91 o
 -11   3  14       21.65       28.45      9.51 o
 -10   3  14       22.65       24.99      5.94 o
  -9   3  14      200.01      216.83      8.74 o
  -8   3  14       51.53       53.67      4.90 o
  -7   3  14      138.92      133.85      5.16 o
  -6   3  14      215.92      226.78      6.34 o
  -5   3  14      227.44      191.04      4.79 o
  -4   3  14       96.06       81.82      2.24 o
  -3   3  14       64.78       67.31      3.05 o
  -2   3  14       58.58       54.02      2.54 o
  -1   3  14      197.47      230.90      4.88 o
   0   3  14        9.82       12.69      2.30 o
   1   3  14      197.70      227.90      4.85 o
   2   3  14       58.70       47.85      2.40 o
   3   3  14       65.12       66.30      2.82 o
   4   3  14       96.03       89.85      3.05 o
   5   3  14      226.74      201.09      5.62 o
   6   3  14      216.65      219.02      6.23 o
   7   3  14      138.56      131.86      5.11 o
   8   3  14       51.52       44.16      4.27 o
   9   3  14      200.24      220.49      8.82 o
  10   3  14       22.58       29.37      5.63 o
  11   3  14       21.66       24.01     14.42 o
 -11   4  14        1.88       22.23      6.89 o
 -10   4  14        0.81        5.19      5.19 o
  -9   4  14       28.99       33.96      6.34 o
  -8   4  14       37.87       37.67      4.26 o
  -7   4  14      280.62      268.00      7.70 o
  -6   4  14      399.76      385.14      8.74 o
  -5   4  14      662.78      610.62     10.40 o
  -4   4  14      639.07      600.27      9.10 o
  -3   4  14      333.82      341.75      5.50 o
  -2   4  14      424.74      371.67      6.68 o
  -1   4  14      137.88      122.64      3.57 o
   0   4  14      112.90       76.53      3.03 o
   1   4  14      138.64      116.69      3.48 o
   2   4  14      424.50      383.20      7.27 o
   3   4  14      333.90      339.47      6.84 o
   4   4  14      639.07      588.21      9.60 o
   5   4  14      662.69      629.10     12.42 o
   6   4  14      400.33      387.09      8.76 o
   7   4  14      280.14      257.57      7.15 o
   8   4  14       37.88       42.05      4.49 o
   9   4  14       28.96       27.53      4.81 o
  10   4  14        0.82       -5.36      9.16 o
 -11   5  14        1.66       -3.22     10.26 o
 -10   5  14       38.75       44.65      6.61 o
  -9   5  14       38.54       41.40      6.84 o
  -8   5  14       29.90       36.61      4.49 o
  -7   5  14       77.20       75.03      4.72 o
  -6   5  14       20.20       13.06      3.40 o
  -5   5  14       19.31       12.52      3.25 o
  -4   5  14      162.01      158.67      4.36 o
  -3   5  14      263.01      238.86      4.59 o
  -2   5  14       28.02       22.81      2.73 o
  -1   5  14      381.94      354.69      6.52 o
   0   5  14     1142.98     1157.09     16.84 o
   1   5  14      382.22      364.54      7.56 o
   2   5  14       27.98       22.34      2.57 o
   3   5  14      263.61      247.34      5.83 o
   4   5  14      162.81      163.07      4.10 o
   5   5  14       19.44       15.77      2.16 o
   6   5  14       20.27       15.19      2.89 o
   7   5  14       77.06       89.37      5.14 o
   8   5  14       29.87       38.43      4.15 o
   9   5  14       38.55       47.85      6.51 o
  10   5  14       38.78       39.98     11.58 o
 -11   6  14        5.64        5.82     10.09 o
 -10   6  14       90.53      109.84      9.60 o
  -9   6  14       54.24       75.88      6.68 o
  -8   6  14       18.47       23.53      5.53 o
  -7   6  14      123.18      111.41      6.52 o
  -6   6  14     1329.62     1241.93     22.68 o
  -5   6  14      966.73      841.98     15.80 o
  -4   6  14       72.27       62.52      3.32 o
  -3   6  14      170.75      160.23      3.77 o
  -2   6  14       54.15       56.61      2.99 o
  -1   6  14      197.03      200.73      4.91 o
   0   6  14       38.50       39.04      2.94 o
   1   6  14      197.10      198.28      4.88 o
   2   6  14       54.01       56.04      3.34 o
   3   6  14      170.49      155.89      4.64 o
   4   6  14       71.91       59.04      2.85 o
   5   6  14      965.42      886.35     14.73 o
   6   6  14     1327.83     1269.99     22.94 o
   7   6  14      122.79      123.47      4.95 o
   8   6  14       18.41       21.88      6.02 o
   9   6  14       54.31       57.54      6.95 o
  10   6  14       90.35       70.59     16.43 o
 -10   7  14      232.10      251.64     13.73 o
  -9   7  14       75.05       79.37      6.17 o
  -8   7  14       28.68       35.12      6.16 o
  -7   7  14      319.89      313.55     10.07 o
  -6   7  14       55.42       57.91      5.27 o
  -5   7  14       98.89      102.20      5.01 o
  -4   7  14      361.14      317.94      7.50 o
  -3   7  14       44.76       43.67      3.43 o
  -2   7  14      171.41      168.49      4.50 o
  -1   7  14       73.97       62.13      3.12 o
   0   7  14      675.23      608.78     10.99 o
   1   7  14       74.33       66.08      3.41 o
   2   7  14      171.59      182.59      5.02 o
   3   7  14       44.79       44.48      3.63 o
   4   7  14      361.78      327.73      6.72 o
   5   7  14       99.14       94.84      3.61 o
   6   7  14       55.32       51.86      3.38 o
   7   7  14      319.70      327.27      9.85 o
   8   7  14       28.76       43.18      6.51 o
   9   7  14       75.01       80.26      7.09 o
  10   7  14      231.96      239.62     19.54 o
 -10   8  14       16.13       14.81      7.14 o
  -9   8  14        3.33        0.77      5.54 o
  -8   8  14       46.71       42.05      4.65 o
  -7   8  14       67.38       69.97      4.96 o
  -6   8  14       73.05       75.88      5.39 o
  -5   8  14      104.26      119.11      6.22 o
  -4   8  14      644.23      605.12     11.56 o
  -3   8  14       88.69       79.59      4.20 o
  -2   8  14      294.99      255.59      5.54 o
  -1   8  14      520.88      489.49      9.31 o
   0   8  14      998.54      954.67     16.06 o
   1   8  14      519.95      485.68      9.28 o
   2   8  14      295.46      261.96      6.00 o
   3   8  14       88.51       79.82      3.75 o
   4   8  14      643.06      619.82     10.47 o
   5   8  14      104.55      115.36      3.72 o
   6   8  14       72.89       57.16      5.42 o
   7   8  14       67.41       75.24      6.87 o
   8   8  14       46.80       46.99      7.29 o
   9   8  14        3.31       12.10      7.23 o
  10   8  14       16.20       35.57     10.92 o
 -10   9  14       15.52       18.54     14.39 o
  -9   9  14       68.81       62.72      7.44 o
  -8   9  14      134.12      138.77      7.29 o
  -7   9  14      168.50      166.25      7.01 o
  -6   9  14        6.91       15.88      5.22 o
  -5   9  14       60.23       62.91      5.30 o
  -4   9  14       35.88       25.23      3.23 o
  -3   9  14     1286.72     1213.31     20.69 o
  -2   9  14      615.07      560.34     10.55 o
  -1   9  14     1616.63     1522.17     25.11 o
   0   9  14      387.59      416.85      8.08 o
   1   9  14     1619.33     1523.14     24.15 o
   2   9  14      615.34      554.49     10.49 o
   3   9  14     1284.40     1221.09     20.76 o
   4   9  14       35.67       29.24      2.40 o
   5   9  14       59.86       65.09      4.20 o
   6   9  14        6.84       12.52      4.55 o
   7   9  14      168.57      179.59      8.28 o
   8   9  14      134.51      157.74      9.02 o
   9   9  14       68.95       82.27      8.30 o
  10   9  14       15.57       15.88      8.08 o
  -9  10  14       39.70       44.16      7.24 o
  -8  10  14        1.10        7.21      5.85 o
  -7  10  14       86.63       71.21      5.44 o
  -6  10  14       15.23       13.96      5.08 o
  -5  10  14       82.43       85.67      5.73 o
  -4  10  14      512.43      522.34     10.75 o
  -3  10  14       14.97        7.35      2.88 o
  -2  10  14      553.21      531.43     10.27 o
  -1  10  14      414.82      423.45      9.17 o
   0  10  14       96.01       84.52      3.87 o
   1  10  14      414.63      402.83      8.44 o
   2  10  14      552.68      550.42     11.61 o
   3  10  14       14.89        2.76      2.91 o
   4  10  14      512.20      533.15     11.42 o
   5  10  14       82.39       74.60      4.49 o
   6  10  14       15.28       11.74      5.68 o
   7  10  14       86.65       90.08      7.29 o
   8  10  14        1.13        1.09      5.83 o
   9  10  14       39.68       32.40      7.04 o
  10  10  14       26.09       32.83      8.79 o
  -9  11  14       11.38       12.10      8.44 o
  -8  11  14       31.68       31.83      5.86 o
  -7  11  14      149.27      167.52      8.33 o
  -6  11  14      160.09      146.15      6.58 o
  -5  11  14        1.24       -0.15      4.35 o
  -4  11  14       33.06       31.69      3.49 o
  -3  11  14      218.35      196.20      5.54 o
  -2  11  14      106.48       98.48      4.18 o
  -1  11  14       42.88       42.20      4.18 o
   0  11  14       70.85       52.76      4.32 o
   1  11  14       42.95       42.52      4.03 o
   2  11  14      106.61      104.21      4.55 o
   3  11  14      217.68      201.79      6.32 o
   4  11  14       32.74       31.28      4.29 o
   5  11  14        1.27        1.68      4.15 o
   6  11  14      160.04      168.81      7.72 o
   7  11  14      149.70      152.50      8.56 o
   8  11  14       31.70       49.39      7.14 o
   9  11  14       11.50       18.22      7.18 o
  -9  12  14       58.60       33.82      9.94 o
  -8  12  14       26.81       36.01      7.72 o
  -7  12  14       27.05       29.37      5.63 o
  -6  12  14      120.45      127.91      6.43 o
  -5  12  14      157.57      165.61      7.01 o
  -4  12  14       59.37       60.19      4.23 o
  -3  12  14      170.43      153.11      5.51 o
  -2  12  14      176.43      159.61      5.63 o
  -1  12  14      398.41      355.15      8.39 o
   0  12  14       17.96       10.11      3.38 o
   1  12  14      399.73      368.33     10.44 o
   2  12  14      176.64      172.36      6.83 o
   3  12  14      170.61      156.80      5.27 o
   4  12  14       59.82       65.29      4.20 o
   5  12  14      157.99      166.56      6.38 o
   6  12  14      120.41      127.35      8.38 o
   7  12  14       27.26       27.13      5.93 o
   8  12  14       26.77       43.99      8.53 o
   9  12  14       58.71       63.70      7.90 o
  -9  13  14      126.28      113.50     17.67 o
  -8  13  14       21.90       34.40      8.56 o
  -7  13  14       60.66       71.64      8.80 o
  -6  13  14      195.65      197.59      8.70 o
  -5  13  14       16.21       20.18      4.44 o
  -4  13  14       54.48       58.11      4.53 o
  -3  13  14      308.54      313.98      8.33 o
  -2  13  14       20.06       15.88      3.64 o
  -1  13  14      366.49      360.31      8.93 o
   0  13  14      484.21      460.91     10.63 o
   1  13  14      366.28      338.57     10.01 o
   2  13  14       19.88       14.71      4.27 o
   3  13  14      308.23      298.39      9.83 o
   4  13  14       54.79       57.34      4.69 o
   5  13  14       16.04       13.32      5.24 o
   6  13  14      195.97      194.82      9.32 o
   7  13  14       60.53       56.97      8.04 o
   8  13  14       21.99       20.52      8.74 o
   9  13  14      126.33      101.96     10.99 o
  -8  14  14        0.23       -3.54      7.21 o
  -7  14  14      107.61      108.56     10.06 o
  -6  14  14        9.15       -2.59      7.32 o
  -5  14  14       17.58       14.71      4.75 o
  -4  14  14       36.32       38.43      4.00 o
  -3  14  14       96.07       98.48      4.91 o
  -2  14  14       15.96       20.52      4.15 o
  -1  14  14       74.26       76.97      4.56 o
   0  14  14      256.05      259.16      9.16 o
   1  14  14       74.72       82.71      6.08 o
   2  14  14       15.90        7.01      4.00 o
   3  14  14       95.96       89.60      6.80 o
   4  14  14       36.33       60.19      7.10 o
   5  14  14       17.76        9.65      4.76 o
   6  14  14        9.09       14.81      7.90 o
   7  14  14      107.97      133.00     13.41 o
   8  14  14        0.23        7.21     11.96 o
  -8  15  14       14.96        8.10      8.24 o
  -7  15  14       25.79       21.30      7.20 o
  -6  15  14      165.34      152.50     10.40 o
  -5  15  14       67.86       74.81      5.77 o
  -4  15  14       41.39       37.36      4.24 o
  -3  15  14       25.62       31.42      4.44 o
  -2  15  14        9.85        9.34      3.71 o
  -1  15  14       50.27       50.62      5.28 o
   0  15  14        2.81        5.82      5.08 o
   1  15  14       50.04       53.12      5.59 o
   2  15  14       10.04        9.34      6.43 o
   3  15  14       25.50       21.42      5.16 o
   4  15  14       41.31       52.76      6.65 o
   5  15  14       68.29       90.31      7.53 o
   6  15  14      165.08      168.81     12.54 o
   7  15  14       25.84       16.67      8.70 o
  -7  16  14       22.92       18.54      8.53 o
  -6  16  14       19.44       27.65      8.73 o
  -5  16  14       40.06       46.99      6.78 o
  -4  16  14       18.80       24.74      7.63 o
  -3  16  14       77.15       73.74      5.74 o
  -2  16  14      623.99      689.46     18.19 o
  -1  16  14       39.15       42.69      6.14 o
   0  16  14      564.88      605.12     15.83 o
   1  16  14       39.01       41.40      4.93 o
   2  16  14      625.63      684.91     18.13 o
   3  16  14       76.74       82.27      6.95 o
   4  16  14       18.76       14.81      5.33 o
   5  16  14       39.86       41.25      6.03 o
   6  16  14       19.42       30.32      8.85 o
   7  16  14       22.87       28.31     11.19 o
  -6  17  14       80.05       84.30     16.81 o
  -5  17  14      224.79      271.26     15.50 o
  -4  17  14       38.76       44.48      7.92 o
  -3  17  14      144.63      139.35      7.59 o
  -2  17  14       76.85       78.50      7.24 o
  -1  17  14       12.55       21.30      5.02 o
   0  17  14      109.17      124.57      7.18 o
   1  17  14       12.33       17.81      5.22 o
   2  17  14       76.97       69.76      6.40 o
   3  17  14      143.42      145.55      8.65 o
   4  17  14       38.62       59.62      7.64 o
   5  17  14      224.26      220.49     11.02 o
   6  17  14       80.13       78.06     10.72 o
  -5  18  14       14.78        9.65      6.92 o
  -4  18  14       58.07       49.23     10.60 o
  -3  18  14      113.36      134.43      8.90 o
  -2  18  14       63.90       56.97      6.35 o
  -1  18  14       38.20       34.40      6.68 o
   0  18  14       25.38       24.50      5.76 o
   1  18  14       38.39       51.51      6.92 o
   2  18  14       63.94       80.03      6.86 o
   3  18  14      113.73      141.69     10.90 o
   4  18  14       58.03       59.62      8.02 o
   5  18  14       14.86       28.17     11.42 o
  -4  19  14       19.56        8.61      7.98 o
  -3  19  14       56.88       64.89      7.58 o
  -2  19  14       21.20       36.61      7.64 o
  -1  19  14      142.50      143.77      7.72 o
   0  19  14        0.02       -1.21      5.94 o
   1  19  14      142.78      155.89      8.96 o
   2  19  14       21.27        9.80      6.28 o
   3  19  14       56.61       60.19      6.91 o
   4  19  14       19.64       19.29      6.42 o
  -3  20  14       20.97        8.10     14.52 o
  -2  20  14        5.93       -1.68      6.26 o
  -1  20  14        4.11       -7.35      7.98 o
   0  20  14        1.22        0.61      6.40 o
   1  20  14        4.08       -0.15      7.12 o
   2  20  14        5.87        7.82      6.92 o
   3  20  14       21.03       23.89      8.47 o
   1  21  14       10.24       11.74     10.09 o
   1   0  15      139.75      136.15      4.33 o
   2   0  15       16.55        8.10      1.98 o
   3   0  15      472.51      461.44      7.44 o
   4   0  15        4.06        4.43      1.35 o
   5   0  15     1135.36     1051.04     18.45 o
   6   0  15      308.21      304.41      7.33 o
   7   0  15       91.61       91.96      4.50 o
   8   0  15      145.81      142.89      7.10 o
   9   0  15       45.98       36.32      4.91 o
  10   0  15        0.38       -4.12      6.74 o
  11   0  15        7.25        7.01      8.25 o
 -11   1  15       14.97        2.76      6.89 o
 -10   1  15       55.57       49.23      6.77 o
  -9   1  15       26.50       20.85      5.54 o
  -8   1  15       34.38       30.45      4.10 o
  -7   1  15      129.59      151.89      6.71 o
  -6   1  15      283.01      282.37      7.07 o
  -5   1  15       59.63       45.98      3.52 o
  -4   1  15      363.89      320.59      5.31 o
  -3   1  15      121.93      102.45      3.00 o
  -2   1  15      957.71      959.26     16.09 o
  -1   1  15      401.99      440.42      8.83 o
   0   1  15       91.34       94.84      3.61 o
   1   1  15      400.52      421.42      7.12 o
   2   1  15      957.08      963.11     13.83 o
   3   1  15      121.83      108.04      3.34 o
   4   1  15      363.72      307.01      6.06 o
   5   1  15       60.25       53.67      3.45 o
   6   1  15      283.09      272.48      6.95 o
   7   1  15      129.74      151.89      6.09 o
   8   1  15       34.56       19.19      4.55 o
   9   1  15       26.58       31.42      5.27 o
  10   1  15       55.61       62.72      6.66 o
  11   1  15       14.99       12.88      7.36 o
 -11   2  15       31.66       21.76      7.04 o
 -10   2  15       19.22       21.30      5.48 o
  -9   2  15        8.83       20.85      5.08 o
  -8   2  15       22.33       23.89      4.59 o
  -7   2  15      233.28      217.56      6.57 o
  -6   2  15      595.10      560.34     10.55 o
  -5   2  15      277.86      256.77      6.74 o
  -4   2  15      403.31      377.89      6.25 o
  -3   2  15     1245.63     1221.09     19.03 o
  -2   2  15     1786.79     1750.28     27.96 o
  -1   2  15       68.41       81.15      3.12 o
   0   2  15      357.56      396.89      6.91 o
   1   2  15       68.71       86.13      2.99 o
   2   2  15     1789.31     1750.28     22.78 o
   3   2  15     1245.84     1239.31     19.17 o
   4   2  15      403.53      382.73      7.26 o
   5   2  15      278.00      258.37      6.77 o
   6   2  15      594.90      558.58     11.70 o
   7   2  15      233.26      217.91      6.57 o
   8   2  15       22.45       26.63      4.85 o
   9   2  15        8.74       18.97      5.18 o
  10   2  15       19.19       17.91      5.86 o
  11   2  15       31.70       37.51      6.97 o
 -11   3  15       29.75       37.82      8.22 o
 -10   3  15       12.42       15.01      5.94 o
  -9   3  15       36.28       36.01      6.23 o
  -8   3  15      305.58      311.36      9.17 o
  -7   3  15       83.37       86.13      4.82 o
  -6   3  15      319.00      301.82      8.18 o
  -5   3  15      618.88      569.74     10.04 o
  -4   3  15       43.63       44.48      1.82 o
  -3   3  15      583.25      597.24     10.29 o
  -2   3  15       42.96       37.36      2.88 o
  -1   3  15      410.66      384.18      7.27 o
   0   3  15      145.91      145.55      3.87 o
   1   3  15      410.38      379.34      6.75 o
   2   3  15       42.87       44.16      2.47 o
   3   3  15      583.19      594.82     10.87 o
   4   3  15       43.38       48.02      2.57 o
   5   3  15      618.33      559.74     11.13 o
   6   3  15      319.07      299.68      7.29 o
   7   3  15       83.29       86.82      4.84 o
   8   3  15      306.01      292.43      9.31 o
   9   3  15       36.15       42.37      4.67 o
  10   3  15       12.34       22.69      7.07 o
 -11   4  15      107.62       98.48     13.01 o
 -10   4  15       47.99       60.01      6.52 o
  -9   4  15       83.68       87.51      6.95 o
  -8   4  15        6.12        9.65      4.30 o
  -7   4  15      185.99      179.93      6.31 o
  -6   4  15       67.40       66.70      4.65 o
  -5   4  15      555.57      522.90     10.75 o
  -4   4  15      691.06      655.45     10.14 o
  -3   4  15       46.40       42.84      2.43 o
  -2   4  15      229.93      185.27      4.38 o
  -1   4  15      125.85      141.11      4.12 o
   0   4  15      403.79      399.35      7.43 o
   1   4  15      125.61      142.58      3.84 o
   2   4  15      230.48      191.38      5.13 o
   3   4  15       46.46       44.82      2.99 o
   4   4  15      689.62      665.62     11.50 o
   5   4  15      555.36      531.43     11.41 o
   6   4  15       66.87       50.62      3.52 o
   7   4  15      185.51      189.68      6.48 o
   8   4  15        6.12       13.96      4.16 o
   9   4  15       83.27       81.59      5.59 o
  10   4  15       47.91       63.50     15.97 o
 -11   5  15       23.25       19.74     10.89 o
 -10   5  15       23.97       22.94      5.45 o
  -9   5  15       42.28       62.91      7.07 o
  -8   5  15      159.17      164.34      6.98 o
  -7   5  15      186.28      186.95      6.43 o
  -6   5  15       16.30       14.71      3.03 o
  -5   5  15      147.92      133.00      5.14 o
  -4   5  15      582.23      568.56      9.45 o
  -3   5  15       87.53       73.53      2.76 o
  -2   5  15     1255.75     1215.04     18.11 o
  -1   5  15      282.69      255.98      5.14 o
   0   5  15        3.01        4.75      2.31 o
   1   5  15      283.50      267.19      6.06 o
   2   5  15     1256.48     1267.35     19.38 o
   3   5  15       88.01       74.38      3.41 o
   4   5  15      581.83      572.11      9.48 o
   5   5  15      148.65      143.18      5.04 o
   6   5  15       16.24       15.48      3.22 o
   7   5  15      186.86      192.40      6.52 o
   8   5  15      159.17      164.66      6.68 o
   9   5  15       42.33       44.48      5.94 o
  10   5  15       24.01       39.04     10.67 o
 -10   6  15      285.15      266.79     12.13 o
  -9   6  15       56.10       63.30      6.69 o
  -8   6  15      536.51      530.85     14.82 o
  -7   6  15      121.53      119.92      6.78 o
  -6   6  15       87.19       79.82      4.43 o
  -5   6  15       80.28       73.11      4.44 o
  -4   6  15      106.67       97.01      3.66 o
  -3   6  15     1961.26     1879.94     25.75 o
  -2   6  15      708.41      663.71     10.84 o
  -1   6  15      520.40      479.16      9.20 o
   0   6  15     1044.43     1006.59     17.27 o
   1   6  15      520.69      501.62      9.42 o
   2   6  15      707.18      698.59     11.77 o
   3   6  15     1961.83     1931.80     30.45 o
   4   6  15      106.36      102.45      3.75 o
   5   6  15       80.15       68.73      3.90 o
   6   6  15       87.06       81.82      4.03 o
   7   6  15      121.26      124.85      5.53 o
   8   6  15      534.85      545.21     15.60 o
   9   6  15       55.75       54.39      5.83 o
  10   6  15      285.18      285.28     22.16 o
 -10   7  15       84.25       97.26      9.03 o
  -9   7  15       69.06       69.35      6.80 o
  -8   7  15       26.52       32.67      5.24 o
  -7   7  15      100.26      103.70      6.55 o
  -6   7  15       98.24       89.85      5.16 o
  -5   7  15      291.60      254.40      7.90 o
  -4   7  15      601.39      565.62     11.18 o
  -3   7  15       83.21       72.90      3.60 o
  -2   7  15       11.54        9.65      2.47 o
  -1   7  15        6.98       11.91      2.31 o
   0   7  15      100.30       89.37      3.74 o
   1   7  15        7.02        9.95      2.42 o
   2   7  15       11.53        9.95      2.89 o
   3   7  15       83.08       76.31      3.67 o
   4   7  15      601.03      591.82     10.23 o
   5   7  15      291.68      275.76      7.81 o
   6   7  15       98.18      100.21      4.70 o
   7   7  15      100.39       92.91      6.45 o
   8   7  15       26.38       30.73      5.48 o
   9   7  15       68.91       66.30      7.66 o
  10   7  15       84.46       78.72     16.25 o
 -10   8  15       80.10       74.60      9.62 o
  -9   8  15       67.35       83.85      7.70 o
  -8   8  15        3.54        9.19      4.43 o
  -7   8  15      184.54      182.59      7.69 o
  -6   8  15      211.71      220.49      8.08 o
  -5   8  15      712.16      664.99     15.95 o
  -4   8  15      534.16      477.53     10.27 o
  -3   8  15       85.02       75.88      3.66 o
  -2   8  15      223.56      193.09      5.16 o
  -1   8  15      427.64      396.40      7.89 o
   0   8  15     1813.19     1739.93     26.84 o
   1   8  15      427.43      389.03      7.81 o
   2   8  15      223.04      200.03      5.60 o
   3   8  15       85.24       84.98      4.10 o
   4   8  15      533.59      476.45      8.64 o
   5   8  15      711.71      690.76     13.01 o
   6   8  15      211.32      211.04      7.92 o
   7   8  15      184.69      208.17      9.65 o
   8   8  15        3.47        9.49      6.40 o
   9   8  15       67.47       78.93      7.04 o
  10   8  15       80.17       80.48      8.88 o
  -9   9  15        1.88        4.58      4.46 o
  -8   9  15      133.12      139.64      8.19 o
  -7   9  15      163.07      170.10      8.07 o
  -6   9  15       44.77       41.72      4.79 o
  -5   9  15      174.33      164.97      6.68 o
  -4   9  15       47.50       45.31      3.34 o
  -3   9  15      888.24      907.11     17.15 o
  -2   9  15        8.64       15.01      3.26 o
  -1   9  15      763.96      670.73     14.10 o
   0   9  15      328.34      307.01      6.94 o
   1   9  15      760.40      679.74     12.26 o
   2   9  15        8.68       18.11      3.48 o
   3   9  15      889.13      906.36     16.40 o
   4   9  15       47.56       50.10      2.97 o
   5   9  15      174.09      179.93      5.97 o
   6   9  15       44.71       62.32      6.45 o
   7   9  15      162.60      165.61      8.61 o
   8   9  15      133.09      149.46      9.08 o
   9   9  15        1.91       10.43      7.52 o
  10   9  15       41.74       29.92     11.50 o
  -9  10  15       21.50       13.60      4.93 o
  -8  10  15        9.93       15.48      6.14 o
  -7  10  15       40.57       37.07      5.73 o
  -6  10  15        9.45       15.77      4.43 o
  -5  10  15       65.61       74.17      5.11 o
  -4  10  15       45.70       45.31      4.16 o
  -3  10  15      482.31      450.34      9.45 o
  -2  10  15      174.28      160.86      5.02 o
  -1  10  15      196.03      199.34      5.94 o
   0  10  15        2.59        3.67      3.98 o
   1  10  15      195.97      194.13      5.51 o
   2  10  15      173.92      156.80      5.57 o
   3  10  15      482.13      458.79      9.54 o
   4  10  15       45.82       38.13      3.97 o
   5  10  15       65.43       74.17      4.69 o
   6  10  15        9.47       12.69      4.76 o
   7  10  15       40.44       39.98      5.63 o
   8  10  15       10.02       13.32      5.24 o
   9  10  15       21.57       19.40      7.52 o
  10  10  15       38.57       74.17     18.33 o
  -9  11  15       10.30       21.07      7.15 o
  -8  11  15       48.47       49.23      6.43 o
  -7  11  15       28.25       40.93      5.70 o
  -6  11  15       10.26        6.12      4.90 o
  -5  11  15       37.91       39.04      4.64 o
  -4  11  15       82.63       82.50      4.50 o
  -3  11  15        7.53        5.94      3.51 o
  -2  11  15      305.62      279.46      7.03 o
  -1  11  15      140.75      137.02      4.93 o
   0  11  15      893.07      829.10     18.53 o
   1  11  15      140.57      141.69      6.19 o
   2  11  15      304.78      284.46      7.52 o
   3  11  15        7.48        8.24      3.34 o
   4  11  15       82.49       74.17      5.11 o
   5  11  15       37.73       36.76      4.35 o
   6  11  15       10.15        8.10      5.63 o
   7  11  15       28.07       31.28      6.23 o
   8  11  15       48.37       45.48      6.68 o
   9  11  15       10.34       28.05      8.79 o
  -9  12  15       22.64       32.83      9.36 o
  -8  12  15        0.94        0.90      9.60 o
  -7  12  15      140.89      146.15      7.78 o
  -6  12  15       24.73       25.98      5.30 o
  -5  12  15       61.51       67.71      6.31 o
  -4  12  15        0.27        3.22      2.76 o
  -3  12  15      303.63      269.62      7.32 o
  -2  12  15       53.82       52.58      3.95 o
  -1  12  15      220.67      220.12      6.61 o
   0  12  15        0.23        2.13      3.08 o
   1  12  15      221.52      221.59      7.36 o
   2  12  15       53.52       51.32      4.96 o
   3  12  15      303.47      300.53      9.43 o
   4  12  15        0.30       -3.51      3.51 o
   5  12  15       61.71       64.49      4.78 o
   6  12  15       24.76       27.01      6.31 o
   7  12  15      140.73      133.00      8.56 o
   8  12  15        0.97        4.58      6.25 o
   9  12  15       22.60        5.36      8.70 o
  -8  13  15       23.60       21.42      8.13 o
  -7  13  15        1.54       13.50      8.45 o
  -6  13  15       21.58       23.53      5.16 o
  -5  13  15       30.73       24.38      5.01 o
  -4  13  15        4.75        6.87      3.51 o
  -3  13  15      236.47      215.37      6.17 o
  -2  13  15       74.71       83.62      4.98 o
  -1  13  15      546.67      545.78     11.56 o
   0  13  15        3.98       -0.90      3.49 o
   1  13  15      546.52      535.99     13.18 o
   2  13  15       74.52       68.53      5.53 o
   3  13  15      236.95      214.28      8.33 o
   4  13  15        4.83        4.43      4.90 o
   5  13  15       30.75       35.72      6.06 o
   6  13  15       21.54       33.10      6.83 o
   7  13  15        1.52        8.10      6.91 o
   8  13  15       23.70       18.65      7.49 o
  -8  14  15       35.55       52.76     11.33 o
  -7  14  15       87.72       89.60      9.37 o
  -6  14  15       57.14       73.11      9.31 o
  -5  14  15      129.02      135.29      6.61 o
  -4  14  15       73.98       75.03      6.00 o
  -3  14  15       34.61       39.52      4.67 o
  -2  14  15       19.99       15.77      4.13 o
  -1  14  15       56.03       52.40      4.65 o
   0  14  15       43.81       40.77      5.53 o
   1  14  15       56.24       50.45      5.10 o
   2  14  15       19.82       29.24      4.55 o
   3  14  15       34.58       21.99      5.68 o
   4  14  15       73.80       72.68      6.97 o
   5  14  15      129.07      150.07     10.61 o
   6  14  15       57.50       73.74      8.71 o
   7  14  15       87.51      115.63     13.57 o
   8  14  15       35.57       41.88      9.45 o
  -7  15  15        3.33        2.91      8.12 o
  -6  15  15       93.06       93.40      8.61 o
  -5  15  15      174.87      179.25      8.94 o
  -4  15  15       60.53       77.84      5.89 o
  -3  15  15       31.39       37.67      4.41 o
  -2  15  15      107.25       95.31      6.03 o
  -1  15  15       18.10       15.01      5.08 o
   0  15  15       20.83       26.75      4.87 o
   1  15  15       18.05       10.60      5.63 o
   2  15  15      107.61      100.70      6.71 o
   3  15  15       31.74       38.28      5.67 o
   4  15  15       60.54       67.51      7.12 o
   5  15  15      174.43      194.47     12.42 o
   6  15  15       92.87      127.64     11.74 o
   7  15  15        3.39        3.83      8.13 o
  -7  16  15       41.65       34.11     10.55 o
  -6  16  15       52.95       65.09     10.58 o
  -5  16  15       47.51       42.52      7.26 o
  -4  16  15      366.39      386.60     15.08 o
  -3  16  15       49.38       39.04      6.03 o
  -2  16  15       11.05       16.87      5.50 o
  -1  16  15      289.28      317.50     10.58 o
   0  16  15     1367.99     1433.70     30.93 o
   1  16  15      288.96      307.87     10.43 o
   2  16  15       11.09       15.19      5.70 o
   3  16  15       49.42       54.02      6.91 o
   4  16  15      366.35      393.93     13.26 o
   5  16  15       47.31       36.76      8.85 o
   6  16  15       53.15       44.48      8.74 o
  -6  17  15       73.92       61.15     13.55 o
  -5  17  15       12.84       31.97      7.84 o
  -4  17  15       47.16       44.16      8.22 o
  -3  17  15       43.04       44.16      6.91 o
  -2  17  15      199.42      189.68      8.18 o
  -1  17  15        4.45       -2.59      4.43 o
   0  17  15        6.25        1.53      5.05 o
   1  17  15        4.32       10.84      6.28 o
   2  17  15      199.50      217.56      9.49 o
   3  17  15       42.98       51.69      7.82 o
   4  17  15       47.35       57.54      7.14 o
   5  17  15       12.78       12.52      7.63 o
   6  17  15       74.06       75.88     12.07 o
  -5  18  15       60.76       38.13     11.91 o
  -4  18  15       35.54       34.54      9.02 o
  -3  18  15       91.86      110.63      9.89 o
  -2  18  15       15.56        6.75      5.53 o
  -1  18  15       72.88       82.94      6.98 o
   0  18  15       59.82       56.97      6.35 o
   1  18  15       72.65       79.59      7.29 o
   2  18  15       15.58       26.24      7.99 o
   3  18  15       92.07       86.13      8.04 o
   4  18  15       35.63       45.81      6.71 o
   5  18  15       61.03       71.21     10.44 o
  -4  19  15       14.81        8.61     13.80 o
  -3  19  15        6.62        4.12      6.87 o
  -2  19  15       22.98       16.28      8.08 o
  -1  19  15       77.29       83.39      7.92 o
   0  19  15      109.38      102.95      8.04 o
   1  19  15       77.17       77.19      6.95 o
   2  19  15       23.01       28.45      6.74 o
   3  19  15        6.53       10.60      6.60 o
   4  19  15       14.95       17.49      7.55 o
  -3  20  15       13.28       28.97     11.05 o
  -2  20  15      124.65      108.04     12.34 o
  -1  20  15      231.76      193.78     12.40 o
   0  20  15        3.39       -1.99      5.97 o
   1  20  15      231.70      199.34     11.18 o
   2  20  15      123.74      113.24     11.59 o
   3  20  15       13.40       15.88     11.64 o
   1  21  15       48.55       39.67     10.75 o
   0   0  16      358.36      400.35     10.89 o
   1   0  16      980.71      964.64     15.37 o
   2   0  16     1760.18     1702.97     24.51 o
   3   0  16      154.07      157.13      4.03 o
   4   0  16       52.66       59.04      2.28 o
   5   0  16      141.11      118.57      4.58 o
   6   0  16        0.07       -2.92      2.92 o
   7   0  16      123.60      115.63      5.59 o
   8   0  16       11.58       13.06      5.99 o
   9   0  16      214.11      254.40      8.68 o
  10   0  16        0.25       -2.28      5.19 o
  11   0  16       29.28        2.13      9.62 o
 -11   1  16       34.33        8.24     10.73 o
 -10   1  16       80.20       83.62      8.82 o
  -9   1  16       83.28       95.80      6.54 o
  -8   1  16       58.66       54.75      5.13 o
  -7   1  16       56.10       55.67      5.18 o
  -6   1  16      143.32      129.03      5.34 o
  -5   1  16      763.54      670.11     12.82 o
  -4   1  16      348.73      325.03      6.25 o
  -3   1  16       13.33        9.65      2.16 o
  -2   1  16      526.42      469.45      9.11 o
  -1   1  16      395.37      350.04      7.41 o
   0   1  16        6.97        5.82      2.74 o
   1   1  16      394.65      343.13      6.42 o
   2   1  16      526.67      469.99      8.05 o
   3   1  16       13.33        8.24      2.27 o
   4   1  16      348.94      344.05      6.89 o
   5   1  16      764.99      666.91     13.43 o
   6   1  16      143.62      124.30      4.96 o
   7   1  16       55.84       48.35      4.13 o
   8   1  16       58.62       61.15      5.80 o
   9   1  16       83.22       88.44      6.05 o
  10   1  16       80.27       92.44      8.08 o
  11   1  16       34.25       32.12      7.43 o
 -11   2  16        2.93       -7.53      7.53 o
 -10   2  16       14.48        4.43      5.68 o
  -9   2  16       24.68       26.24      4.56 o
  -8   2  16       75.39       77.19      5.22 o
  -7   2  16      101.64      100.95      5.22 o
  -6   2  16       13.02       12.43      3.40 o
  -5   2  16       67.77       70.39      3.74 o
  -4   2  16      139.65      141.11      4.12 o
  -3   2  16      285.12      263.16      6.02 o
  -2   2  16       93.22       75.88      3.45 o
  -1   2  16      227.14      215.74      4.73 o
   0   2  16       77.25       80.48      3.11 o
   1   2  16      227.34      216.83      4.73 o
   2   2  16       93.12       85.67      3.43 o
   3   2  16      285.42      269.62      5.28 o
   4   2  16      139.67      150.37      3.95 o
   5   2  16       67.87       79.59      4.20 o
   6   2  16       12.98       11.33      3.34 o
   7   2  16      102.00      104.72      4.81 o
   8   2  16       75.16       72.47      5.89 o
   9   2  16       24.67       21.88      5.79 o
  10   2  16       14.52       18.33      6.46 o
  11   2  16        2.97       -9.00      9.00 o
 -10   3  16       38.91       51.16      7.61 o
  -9   3  16       83.57       98.24      5.88 o
  -8   3  16      169.06      161.18      6.60 o
  -7   3  16      206.31      196.20      6.58 o
  -6   3  16       38.41       39.35      4.35 o
  -5   3  16      216.46      187.63      5.08 o
  -4   3  16      128.24      117.76      3.49 o
  -3   3  16      220.28      198.28      4.53 o
  -2   3  16      424.46      404.82      7.47 o
  -1   3  16      128.62      118.57      3.77 o
   0   3  16      188.42      184.93      4.72 o
   1   3  16      128.48      106.25      3.57 o
   2   3  16      423.46      408.31      7.00 o
   3   3  16      220.18      216.83      5.47 o
   4   3  16      128.30      117.76      4.03 o
   5   3  16      215.97      183.92      5.71 o
   6   3  16       38.41       38.89      3.55 o
   7   3  16      206.15      193.45      6.54 o
   8   3  16      168.50      174.98      6.87 o
   9   3  16       83.28       96.28      7.78 o
  10   3  16       38.75       39.98      6.72 o
 -10   4  16        1.62        5.07      7.07 o
  -9   4  16       31.04       27.91      8.90 o
  -8   4  16      242.18      257.57      8.74 o
  -7   4  16       63.40       64.09      4.95 o
  -6   4  16       84.05       78.93      4.62 o
  -5   4  16      380.98      350.51      8.34 o
  -4   4  16      224.40      235.43      4.93 o
  -3   4  16      611.58      604.53     10.35 o
  -2   4  16       18.14       23.17      2.27 o
  -1   4  16      137.42      145.55      3.87 o
   0   4  16     1330.69     1269.99     19.40 o
   1   4  16      137.56      145.26      3.87 o
   2   4  16       18.16       21.76      3.12 o
   3   4  16      609.67      601.48     10.93 o
   4   4  16      224.25      249.68      6.26 o
   5   4  16      380.34      359.83      7.98 o
   6   4  16       83.88       97.01      4.62 o
   7   4  16       63.18       68.32      4.91 o
   8   4  16      241.60      257.97      7.95 o
   9   4  16       31.15       43.01      5.68 o
  10   4  16        1.59       16.67     14.04 o
 -10   5  16       93.12       91.73      7.10 o
  -9   5  16       70.43       64.69      6.77 o
  -8   5  16      246.80      252.82      8.27 o
  -7   5  16      110.55      105.74      5.34 o
  -6   5  16      592.16      565.62     12.95 o
  -5   5  16      152.51      140.22      5.28 o
  -4   5  16      530.41      499.40      9.40 o
  -3   5  16      129.48      124.57      3.31 o
  -2   5  16      150.35      135.00      4.03 o
  -1   5  16      952.04      930.36     14.35 o
   0   5  16      354.01      336.75      6.35 o
   1   5  16      952.20      968.48     15.40 o
   2   5  16      150.33      147.05      4.50 o
   3   5  16      129.90      130.16      4.52 o
   4   5  16      529.13      491.15     10.43 o
   5   5  16      152.52      146.75      5.10 o
   6   5  16      591.71      571.52     11.84 o
   7   5  16      110.71      105.48      4.82 o
   8   5  16      247.02      256.77      8.33 o
   9   5  16       70.27       62.32     10.55 o
  10   5  16       93.13       69.15     12.56 o
 -10   6  16       37.85       28.97      6.52 o
  -9   6  16      169.65      178.26      8.59 o
  -8   6  16       26.33       31.97      5.88 o
  -7   6  16      226.98      208.88      7.52 o
  -6   6  16       91.13       87.05      4.39 o
  -5   6  16       62.81       52.40      3.94 o
  -4   6  16       81.73       80.71      3.34 o
  -3   6  16      125.46      125.95      3.61 o
  -2   6  16      776.04      750.54     12.20 o
  -1   6  16      825.41      779.97     13.83 o
   0   6  16      243.13      235.81      5.70 o
   1   6  16      825.97      796.66     13.28 o
   2   6  16      774.97      748.50     12.86 o
   3   6  16      125.55      141.69      4.72 o
   4   6  16       82.00       82.94      3.38 o
   5   6  16       62.41       64.89      3.78 o
   6   6  16       91.33       83.39      4.52 o
   7   6  16      226.43      224.54      7.41 o
   8   6  16       26.36       29.51      5.79 o
   9   6  16      169.45      150.37      9.11 o
  10   6  16       37.64       75.88     17.03 o
 -10   7  16       44.27       44.48      7.59 o
  -9   7  16      141.45      161.49      9.43 o
  -8   7  16       53.33       58.29      6.05 o
  -7   7  16      252.52      243.08     10.03 o
  -6   7  16      172.12      158.06      6.54 o
  -5   7  16        6.69       11.74      5.18 o
  -4   7  16      199.21      185.94      5.74 o
  -3   7  16      806.88      718.35     13.26 o
  -2   7  16      243.56      227.53      5.97 o
  -1   7  16       97.51       90.08      3.29 o
   0   7  16       87.33       95.56      3.87 o
   1   7  16       97.75       87.73      3.94 o
   2   7  16      243.88      239.24      6.12 o
   3   7  16      807.00      702.52     13.12 o
   4   7  16      199.69      198.28      5.22 o
   5   7  16        6.69       10.11      2.91 o
   6   7  16      172.15      174.64      6.54 o
   7   7  16      252.38      245.41      8.91 o
   8   7  16       53.08       58.29      6.80 o
   9   7  16      142.17      133.85      9.45 o
  10   7  16       43.90       38.43     12.13 o
 -10   8  16       59.82       39.04     11.76 o
  -9   8  16      102.32       99.22      7.89 o
  -8   8  16       58.19       53.84      6.35 o
  -7   8  16      658.35      663.08     17.84 o
  -6   8  16      217.55      227.53      8.59 o
  -5   8  16       45.86       46.99      4.58 o
  -4   8  16      407.87      358.90      8.44 o
  -3   8  16      887.42      819.16     15.59 o
  -2   8  16      456.08      436.79      9.83 o
  -1   8  16      246.78      240.39      6.14 o
   0   8  16      764.44      737.71     13.44 o
   1   8  16      246.35      239.62      6.12 o
   2   8  16      456.36      435.76      9.29 o
   3   8  16      887.59      822.00     15.60 o
   4   8  16      408.09      378.38      8.18 o
   5   8  16       46.03       43.99      3.45 o
   6   8  16      217.71      255.98      9.51 o
   7   8  16      658.52      664.99     17.87 o
   8   8  16       58.19       74.17      8.10 o
   9   8  16      102.12      104.72      8.36 o
  10   8  16       59.64       68.93     16.03 o
  -9   9  16       28.70       18.65      6.09 o
  -8   9  16       55.13       48.87      6.05 o
  -7   9  16       54.03       48.71      5.88 o
  -6   9  16        4.54        1.53      3.83 o
  -5   9  16       35.18       42.84      5.67 o
  -4   9  16       91.79       75.88      3.87 o
  -3   9  16      272.24      242.70      6.55 o
  -2   9  16       77.61       56.22      3.52 o
  -1   9  16      214.11      201.09      6.66 o
   0   9  16      725.28      642.84     12.56 o
   1   9  16      213.47      211.76      5.76 o
   2   9  16       77.52       65.69      4.21 o
   3   9  16      272.79      266.39      6.86 o
   4   9  16       91.62       84.30      3.41 o
   5   9  16       35.00       39.67      5.30 o
   6   9  16        4.54        3.54      5.68 o
   7   9  16       54.09       43.82      6.38 o
   8   9  16       55.17       43.01      7.47 o
   9   9  16       28.65       24.62      7.24 o
  -9  10  16        3.41        8.45      5.54 o
  -8  10  16        2.87        3.22      4.13 o
  -7  10  16       96.19      110.10      6.49 o
  -6  10  16      102.03      101.70      6.98 o
  -5  10  16      127.90      133.00      6.84 o
  -4  10  16      135.70      124.85      4.70 o
  -3  10  16       46.19       40.77      3.63 o
  -2  10  16      101.09       96.05      4.85 o
  -1  10  16      220.75      190.70      5.80 o
   0  10  16       21.08       12.88      3.81 o
   1  10  16      220.60      183.58      5.70 o
   2  10  16      101.27       92.91      4.53 o
   3  10  16       46.42       40.45      3.78 o
   4  10  16      135.95      125.68      5.27 o
   5  10  16      127.88      137.60      6.97 o
   6  10  16      102.05       97.01      7.07 o
   7  10  16       96.50      103.46      8.05 o
   8  10  16        2.90        9.34      7.95 o
   9  10  16        3.39        0.77      6.16 o
  -9  11  16        4.61        2.91     10.56 o
  -8  11  16       30.58       29.51      6.86 o
  -7  11  16       76.56       79.82      6.63 o
  -6  11  16       37.97       50.97      5.83 o
  -5  11  16       39.68       46.65      6.08 o
  -4  11  16       78.60       64.29      4.36 o
  -3  11  16       38.18       41.72      3.67 o
  -2  11  16       78.43       73.53      4.24 o
  -1  11  16       73.69       70.17      4.35 o
   0  11  16       27.09       23.53      4.32 o
   1  11  16       73.34       72.06      5.25 o
   2  11  16       78.68       77.61      4.15 o
   3  11  16       37.96       41.88      4.16 o
   4  11  16       78.30       71.64      5.02 o
   5  11  16       39.66       35.87      5.04 o
   6  11  16       38.03       39.52      5.91 o
   7  11  16       76.37       77.84      7.85 o
   8  11  16       30.57       33.96      7.50 o
   9  11  16        4.54        5.82      6.75 o
  -9  12  16       76.85       90.78     13.67 o
  -8  12  16       47.56       54.57      9.88 o
  -7  12  16      115.18      115.36      6.91 o
  -6  12  16      315.18      327.27     11.19 o
  -5  12  16      202.00      190.35      8.19 o
  -4  12  16       76.25       64.69      4.38 o
  -3  12  16       22.75       18.54      3.63 o
  -2  12  16       36.18       30.73      4.12 o
  -1  12  16      437.57      399.86      9.40 o
   0  12  16       61.54       55.31      4.23 o
   1  12  16      436.55      396.40     10.84 o
   2  12  16       36.94       29.64      4.72 o
   3  12  16       22.66       16.98      5.51 o
   4  12  16       76.27       75.45      4.95 o
   5  12  16      202.33      182.91      8.04 o
   6  12  16      315.27      328.61     11.21 o
   7  12  16      115.22      133.29     10.00 o
   8  12  16       47.52       60.97      7.73 o
   9  12  16       76.93       56.97      9.91 o
  -8  13  16       30.03       43.82     10.64 o
  -7  13  16       69.99       66.70      8.70 o
  -6  13  16       23.47       22.69      6.02 o
  -5  13  16       88.99       87.51      6.25 o
  -4  13  16       64.92       68.32      6.55 o
  -3  13  16      248.00      272.88      8.18 o
  -2  13  16      297.29      325.03      8.93 o
  -1  13  16       96.29       91.26      4.96 o
   0  13  16       62.97       49.06      4.50 o
   1  13  16       96.51      100.95      6.46 o
   2  13  16      297.62      320.15      9.74 o
   3  13  16      248.04      250.86      9.40 o
   4  13  16       65.03       65.29      6.40 o
   5  13  16       89.33       97.01     10.49 o
   6  13  16       23.44       30.18      8.16 o
   7  13  16       69.74       69.35      7.43 o
   8  13  16       30.25       24.74      6.77 o
  -8  14  16      111.91       95.80     10.41 o
  -7  14  16       26.47       54.75     10.63 o
  -6  14  16       23.56       28.17      7.09 o
  -5  14  16      168.70      178.59      7.61 o
  -4  14  16        9.80       17.91      5.02 o
  -3  14  16      123.33      141.11      5.88 o
  -2  14  16      218.47      201.09      6.66 o
  -1  14  16       15.94       19.74      4.73 o
   0  14  16        6.36        3.05      6.57 o
   1  14  16       15.90       17.81      5.01 o
   2  14  16      218.34      208.53      8.57 o
   3  14  16      123.06      140.22      7.63 o
   4  14  16        9.81        4.43      5.05 o
   5  14  16      168.72      190.02     10.58 o
   6  14  16       23.63       56.41     10.41 o
   7  14  16       26.61       40.61      8.21 o
   8  14  16      111.84       84.30     14.99 o
  -7  15  16       33.59       18.97     10.24 o
  -6  15  16       56.62       59.42     10.49 o
  -5  15  16      256.23      280.29     10.35 o
  -4  15  16      113.52      131.57      7.38 o
  -3  15  16      135.11      135.87      6.06 o
  -2  15  16       42.40       37.07      4.52 o
  -1  15  16       24.95       31.42      5.27 o
   0  15  16        7.00        5.65      5.53 o
   1  15  16       25.04       25.36      6.11 o
   2  15  16       42.14       43.50      6.20 o
   3  15  16      135.00      155.58      9.26 o
   4  15  16      113.26      131.86      8.53 o
   5  15  16      256.56      285.28     13.80 o
   6  15  16       56.74       64.89     10.17 o
   7  15  16       33.43       34.54     10.47 o
  -7  16  16       26.62       22.23     11.90 o
  -6  16  16      180.81      164.97     11.44 o
  -5  16  16      110.71       95.31      8.94 o
  -4  16  16       36.42       49.23      7.81 o
  -3  16  16       32.88       39.52      6.54 o
  -2  16  16      164.58      179.59      8.62 o
  -1  16  16      388.91      383.69     11.64 o
   0  16  16       98.76      102.20      7.26 o
   1  16  16      388.92      390.99     12.72 o
   2  16  16      164.60      174.00      9.14 o
   3  16  16       32.68       39.52      6.69 o
   4  16  16       36.34       30.73      7.41 o
   5  16  16      110.58      100.46     10.92 o
   6  16  16      180.45      147.36     12.92 o
  -5  17  16       90.57      134.14     19.20 o
  -4  17  16       51.20       50.27      9.13 o
  -3  17  16       21.37       20.18      5.56 o
  -2  17  16      479.01      492.23     14.82 o
  -1  17  16       21.57       19.40      5.77 o
   0  17  16      292.88      336.29     10.89 o
   1  17  16       21.60       25.62      7.52 o
   2  17  16      478.64      499.95     14.94 o
   3  17  16       21.21       34.40      6.97 o
   4  17  16       51.14       56.04      7.41 o
   5  17  16       90.41      105.48     11.70 o
  -4  18  16       84.68       83.62     10.18 o
  -3  18  16       13.61       14.06     16.23 o
  -2  18  16      181.41      190.35     10.24 o
  -1  18  16      301.01      314.42     12.72 o
   0  18  16        4.03        5.53      5.07 o
   1  18  16      301.43      312.66     13.12 o
   2  18  16      181.77      203.20     11.28 o
   3  18  16       13.65       12.43      7.07 o
   4  18  16       84.77       71.43      9.42 o
  -4  19  16        6.16       20.06     16.08 o
  -3  19  16      212.52      225.66     15.62 o
  -2  19  16        0.01       -0.31      7.85 o
  -1  19  16      119.41      138.48      9.91 o
   0  19  16        6.40        4.90      5.37 o
   1  19  16      119.76      127.07      9.77 o
   2  19  16        0.01        1.99      7.06 o
   3  19  16      212.44      181.92     11.01 o
  -2  20  16       52.15       59.24     11.62 o
  -1  20  16       86.35       67.51     13.21 o
   0  20  16       24.69       29.24      7.90 o
   1  20  16       86.14       66.08     12.88 o
   2  20  16       52.26       67.71     14.25 o
   1   0  17       29.21       17.59      2.80 o
   2   0  17      355.28      318.82      6.19 o
   3   0  17      519.81      487.85      8.74 o
   4   0  17       98.30      101.45      3.49 o
   5   0  17       11.71       14.06      3.25 o
   6   0  17       57.47       42.37      3.71 o
   7   0  17      106.08      107.27      6.16 o
   8   0  17       16.88       18.65      5.56 o
   9   0  17      119.31      129.87      6.77 o
  10   0  17       44.43       58.86      7.21 o
 -11   1  17       16.25       11.74      7.98 o
 -10   1  17       87.29       89.60      7.50 o
  -9   1  17       56.17       57.34      5.80 o
  -8   1  17        8.34        2.43      5.33 o
  -7   1  17       90.34       84.52      5.68 o
  -6   1  17      226.51      217.56      6.57 o
  -5   1  17      363.91      317.94      7.95 o
  -4   1  17      772.26      768.27     13.03 o
  -3   1  17      176.21      155.89      4.01 o
  -2   1  17       41.53       36.61      3.60 o
  -1   1  17      392.85      388.07      8.28 o
   0   1  17      676.70      645.35     10.69 o
   1   1  17      392.24      395.91      7.38 o
   2   1  17       41.55       33.39      2.71 o
   3   1  17      176.44      153.42      3.67 o
   4   1  17      772.20      769.65     16.48 o
   5   1  17      364.03      325.94      8.04 o
   6   1  17      226.30      217.91      6.57 o
   7   1  17       90.36       91.96      4.75 o
   8   1  17        8.48       10.60      5.39 o
   9   1  17       55.89       61.15      5.62 o
  10   1  17       87.15       79.82      6.86 o
  11   1  17       16.16       14.81      7.14 o
 -10   2  17       64.41       72.47      6.54 o
  -9   2  17        0.05        4.43      4.73 o
  -8   2  17       64.55       79.82      5.74 o
  -7   2  17       38.97       31.56      4.30 o
  -6   2  17        6.73        4.90      3.67 o
  -5   2  17      172.62      154.95      4.62 o
  -4   2  17      166.23      160.23      4.38 o
  -3   2  17      400.91      420.39      7.61 o
  -2   2  17      353.82      334.02      6.78 o
  -1   2  17     3905.44     3721.44     48.31 o
   0   2  17      481.68      512.77      8.97 o
   1   2  17     3909.24     3747.14     48.48 o
   2   2  17      353.39      337.20      6.37 o
   3   2  17      401.18      403.32      6.95 o
   4   2  17      166.02      153.11      4.59 o
   5   2  17      172.94      166.56      5.74 o
   6   2  17        6.69        5.36      3.38 o
   7   2  17       39.13       35.12      4.26 o
   8   2  17       65.02       65.69      5.42 o
   9   2  17        0.05        8.61      5.51 o
  10   2  17       64.55       54.57      7.14 o
 -10   3  17        3.94        1.38      5.53 o
  -9   3  17       14.19       18.11      4.64 o
  -8   3  17        9.32        8.24      4.26 o
  -7   3  17       43.33       33.69      4.03 o
  -6   3  17      110.60       97.01      5.11 o
  -5   3  17       50.51       40.61      3.95 o
  -4   3  17      328.19      314.42      6.14 o
  -3   3  17      221.95      214.65      5.08 o
  -2   3  17      832.74      825.55     12.80 o
  -1   3  17      508.66      492.78      8.24 o
   0   3  17     4045.02     3931.14     49.66 o
   1   3  17      508.36      475.36      8.10 o
   2   3  17      831.74      841.26     12.20 o
   3   3  17      222.53      221.96      5.53 o
   4   3  17      328.18      310.91      7.43 o
   5   3  17       50.22       32.83      3.69 o
   6   3  17      110.93      104.98      4.82 o
   7   3  17       43.13       47.85      4.29 o
   8   3  17        9.43       10.75      4.79 o
   9   3  17       14.10       19.29      5.22 o
  10   3  17        3.92        5.36      7.33 o
 -10   4  17        5.27       13.60      7.49 o
  -9   4  17       59.31       65.69      6.81 o
  -8   4  17       39.05       36.92      4.96 o
  -7   4  17      138.12      121.56      5.73 o
  -6   4  17      324.88      303.11      7.76 o
  -5   4  17      500.87      463.57     10.66 o
  -4   4  17      115.16      104.47      3.29 o
  -3   4  17      447.92      421.92      8.13 o
  -2   4  17      309.13      310.49      6.11 o
  -1   4  17      254.65      232.78      5.28 o
   0   4  17        6.90       12.52      2.63 o
   1   4  17      254.65      230.90      4.88 o
   2   4  17      308.06      301.82      6.87 o
   3   4  17      448.41      434.22      8.77 o
   4   4  17      114.94      117.76      4.03 o
   5   4  17      500.81      483.49     10.34 o
   6   4  17      324.30      329.96      8.08 o
   7   4  17      137.71      117.76      5.10 o
   8   4  17       39.25       36.46      4.49 o
   9   4  17       59.22       68.93      6.37 o
  10   4  17        5.30       -7.69     15.02 o
 -10   5  17        4.95        6.55      6.91 o
  -9   5  17        3.99        3.83      4.59 o
  -8   5  17        5.69        8.24      4.90 o
  -7   5  17       55.83       49.75      4.72 o
  -6   5  17      374.84      377.41      9.62 o
  -5   5  17      208.65      204.25      6.37 o
  -4   5  17       53.26       37.67      3.18 o
  -3   5  17      231.80      233.53      5.30 o
  -2   5  17      557.59      553.33      9.89 o
  -1   5  17       14.02       14.42      2.45 o
   0   5  17       66.27       64.09      3.37 o
   1   5  17       13.87        5.94      2.48 o
   2   5  17      558.32      595.43     11.47 o
   3   5  17      231.20      241.92      6.16 o
   4   5  17       52.98       29.64      3.23 o
   5   5  17      208.21      192.76      5.83 o
   6   5  17      375.34      363.60      9.43 o
   7   5  17       55.81       66.50      4.44 o
   8   5  17        5.65        2.59      3.34 o
   9   5  17        4.05       20.18      8.45 o
  10   5  17        4.98       -2.91     10.27 o
 -10   6  17       20.87       26.63      7.15 o
  -9   6  17       29.49       28.17      6.31 o
  -8   6  17      141.78      152.81      7.64 o
  -7   6  17      144.78      139.06      5.83 o
  -6   6  17       68.28       68.93      4.93 o
  -5   6  17      207.69      189.33      6.81 o
  -4   6  17       24.20       27.65      3.38 o
  -3   6  17      385.42      347.26      7.38 o
  -2   6  17       35.42       30.87      2.62 o
  -1   6  17      901.15      807.16     13.35 o
   0   6  17      286.05      261.55      6.40 o
   1   6  17      899.10      813.50     14.12 o
   2   6  17       35.33       31.42      3.48 o
   3   6  17      384.78      372.15      8.12 o
   4   6  17       24.28       21.99      3.02 o
   5   6  17      207.40      197.95      5.93 o
   6   6  17       68.57       67.92      4.07 o
   7   6  17      144.78      142.29      5.60 o
   8   6  17      141.68      139.93      7.90 o
   9   6  17       29.37       16.87      8.44 o
  10   6  17       20.88       18.33     10.81 o
 -10   7  17       27.13       28.05      6.42 o
  -9   7  17       31.78       45.31      6.66 o
  -8   7  17      192.18      215.37      9.45 o
  -7   7  17      236.41      242.32      9.63 o
  -6   7  17      133.43      137.90      6.69 o
  -5   7  17      205.98      216.09      8.36 o
  -4   7  17        2.40        0.46      3.08 o
  -3   7  17       89.65       65.29      3.60 o
  -2   7  17       19.19       21.76      3.12 o
  -1   7  17      326.08      299.68      6.86 o
   0   7  17      185.24      158.99      4.99 o
   1   7  17      325.86      309.61      6.97 o
   2   7  17       19.20       13.50      3.09 o
   3   7  17       89.19       75.03      4.07 o
   4   7  17        2.34        0.46      2.31 o
   5   7  17      206.17      215.74      6.19 o
   6   7  17      133.32      132.43      5.70 o
   7   7  17      236.56      243.47      9.65 o
   8   7  17      192.28      195.86     10.40 o
   9   7  17       31.81       14.81      6.57 o
  10   7  17       27.19       41.72     15.34 o
 -10   8  17       12.17       22.23      9.45 o
  -9   8  17       82.52       83.39      7.01 o
  -8   8  17        6.96        6.87      6.11 o
  -7   8  17      210.48      218.28      9.51 o
  -6   8  17      157.60      156.80      7.44 o
  -5   8  17      334.45      307.87     10.43 o
  -4   8  17       46.79       43.01      3.74 o
  -3   8  17       33.28       28.85      3.32 o
  -2   8  17      205.96      194.82      5.88 o
  -1   8  17      216.58      201.09      5.62 o
   0   8  17      255.65      233.91      6.06 o
   1   8  17      216.85      221.22      5.89 o
   2   8  17      207.14      199.69      5.59 o
   3   8  17       33.30       37.97      3.97 o
   4   8  17       47.10       47.85      3.43 o
   5   8  17      334.76      308.74      8.27 o
   6   8  17      157.79      153.42      8.28 o
   7   8  17      210.55      211.76      9.37 o
   8   8  17        6.89       12.26      5.54 o
   9   8  17       82.31       76.31      9.51 o
  -9   9  17       15.59       13.14      7.18 o
  -8   9  17       33.27       34.11      5.93 o
  -7   9  17        9.74        5.36      4.93 o
  -6   9  17      150.79      139.06      7.29 o
  -5   9  17       75.54       63.11      5.70 o
  -4   9  17      116.60       98.24      4.90 o
  -3   9  17       10.11        9.03      3.20 o
  -2   9  17      102.43       92.68      5.24 o
  -1   9  17      324.22      288.64      8.41 o
   0   9  17        4.87        1.53      2.60 o
   1   9  17      324.60      299.68      7.29 o
   2   9  17      102.43       91.26      4.49 o
   3   9  17        9.99        1.38      3.37 o
   4   9  17      116.61      104.98      3.80 o
   5   9  17       75.63       77.40      6.97 o
   6   9  17      151.16      165.61      7.96 o
   7   9  17        9.75        2.76      6.57 o
   8   9  17       33.14       33.39      6.58 o
   9   9  17       15.63       15.88      6.31 o
  -9  10  17        9.75        9.95      5.70 o
  -8  10  17       22.54       26.63      7.03 o
  -7  10  17       78.86       84.75      6.61 o
  -6  10  17       97.69       95.31      6.77 o
  -5  10  17       15.76       12.43      5.50 o
  -4  10  17      165.22      145.26      5.07 o
  -3  10  17      169.83      153.73      5.22 o
  -2  10  17      422.91      380.78      9.66 o
  -1  10  17      180.69      155.58      6.17 o
   0  10  17      188.57      170.42      6.78 o
   1  10  17      181.40      144.66      6.84 o
   2  10  17      423.62      393.93      8.83 o
   3  10  17      169.79      179.93      5.97 o
   4  10  17      165.70      160.23      5.96 o
   5  10  17       15.67       18.22      5.18 o
   6  10  17       97.45       93.40      7.18 o
   7  10  17       79.03       86.13      8.96 o
   8  10  17       22.24       36.17      8.77 o
   9  10  17        9.69       10.60      8.87 o
  -9  11  17       73.44       76.10     15.54 o
  -8  11  17        1.68       -5.37      5.37 o
  -7  11  17        8.44        8.74      5.85 o
  -6  11  17       63.22       69.97      6.22 o
  -5  11  17       28.02       34.40      5.51 o
  -4  11  17      258.03      257.57      9.54 o
  -3  11  17       85.00       94.12      5.28 o
  -2  11  17       11.00       10.60      3.71 o
  -1  11  17       15.29       10.27      4.12 o
   0  11  17      136.18      122.37      6.29 o
   1  11  17       15.03       10.60      3.95 o
   2  11  17       10.92       12.10      4.30 o
   3  11  17       84.94      108.80      5.16 o
   4  11  17      257.73      244.25      7.35 o
   5  11  17       27.99       25.11      4.72 o
   6  11  17       62.97       63.70      6.52 o
   7  11  17        8.45       14.81      7.52 o
   8  11  17        1.63       -0.15      6.66 o
   9  11  17       73.64       83.85      9.29 o
  -8  12  17       21.73       31.42      8.19 o
  -7  12  17       29.84       32.40      6.34 o
  -6  12  17       70.85       93.15      7.41 o
  -5  12  17      172.65      164.02      7.61 o
  -4  12  17       84.05       89.37      6.08 o
  -3  12  17       31.92       29.11      4.27 o
  -2  12  17       56.26       67.71      4.27 o
  -1  12  17       42.18       33.39      3.72 o
   0  12  17      419.90      405.82      9.48 o
   1  12  17       42.27       40.77      6.00 o
   2  12  17       56.35       41.40      5.57 o
   3  12  17       32.22       44.48      5.28 o
   4  12  17       84.13       85.67      6.65 o
   5  12  17      172.31      149.76      7.87 o
   6  12  17       71.01       70.59      6.86 o
   7  12  17       30.11       39.83      7.03 o
   8  12  17       21.80        9.95      8.28 o
  -8  13  17       41.28       39.83      7.81 o
  -7  13  17      113.04      128.19     13.17 o
  -6  13  17      207.40      220.12      8.82 o
  -5  13  17        7.60       11.91      6.16 o
  -4  13  17      156.39      153.73      7.36 o
  -3  13  17      124.19      114.30      5.30 o
  -2  13  17      379.40      377.41      9.14 o
  -1  13  17      144.81      152.20      6.11 o
   0  13  17      664.29      676.52     14.81 o
   1  13  17      144.70      144.36      6.54 o
   2  13  17      380.29      392.46     11.27 o
   3  13  17      124.48      145.55      7.76 o
   4  13  17      156.34      169.13      7.72 o
   5  13  17        7.50        4.90      6.31 o
   6  13  17      208.55      239.62     14.18 o
   7  13  17      113.39      118.85     10.52 o
   8  13  17       41.45       54.57     10.43 o
  -7  14  17       10.71       -7.82      7.82 o
  -6  14  17      112.85      113.24      8.16 o
  -5  14  17       42.28       46.99      5.77 o
  -4  14  17       12.66       20.62      6.29 o
  -3  14  17       48.53       59.04      5.13 o
  -2  14  17       66.60       65.29      4.39 o
  -1  14  17       43.27       43.67      4.26 o
   0  14  17       40.76       35.43      5.30 o
   1  14  17       43.35       44.48      5.45 o
   2  14  17       66.54       78.93      6.37 o
   3  14  17       48.84       50.10      6.48 o
   4  14  17       12.65       16.08      6.16 o
   5  14  17       42.46       55.49     10.87 o
   6  14  17      112.76      119.11     12.97 o
   7  14  17       10.72        1.99      7.96 o
  -7  15  17      262.36      204.25     13.44 o
  -6  15  17      198.22      215.74     12.72 o
  -5  15  17       19.28       22.46      5.63 o
  -4  15  17       29.31       28.31      4.75 o
  -3  15  17      288.59      300.10      8.57 o
  -2  15  17      168.09      195.86      9.36 o
  -1  15  17      230.88      236.56      8.76 o
   0  15  17      670.40      682.32     16.17 o
   1  15  17      230.38      252.82      9.85 o
   2  15  17      168.65      191.38      9.58 o
   3  15  17      289.26      291.59     10.14 o
   4  15  17       29.37       36.61      7.64 o
   5  15  17       19.32       10.43      8.39 o
   6  15  17      198.16      220.49     12.86 o
   7  15  17      262.95      279.05     28.11 o
  -6  16  17       58.91       67.51     11.59 o
  -5  16  17        5.88        7.96      7.82 o
  -4  16  17      292.07      269.62     11.79 o
  -3  16  17        1.18       -1.53      5.97 o
  -2  16  17      368.17      389.52     11.73 o
  -1  16  17       41.91       39.04      5.73 o
   0  16  17       10.06       -3.22      6.00 o
   1  16  17       41.63       36.32      5.67 o
   2  16  17      367.69      395.40     12.30 o
   3  16  17        1.22       -4.27      6.29 o
   4  16  17      291.52      309.17     11.74 o
   5  16  17        5.83        8.45      8.77 o
   6  16  17       58.86       65.09     12.79 o
  -5  17  17      103.27      113.24     14.74 o
  -4  17  17       96.87       98.24     11.04 o
  -3  17  17      144.82      148.55      8.74 o
  -2  17  17      161.13      162.44      8.51 o
  -1  17  17       24.03       14.71      5.31 o
   0  17  17        0.55       -0.90      6.84 o
   1  17  17       24.18       30.87      6.60 o
   2  17  17      161.06      179.25      9.94 o
   3  17  17      144.95      156.50     10.21 o
   4  17  17       96.98       82.04      8.51 o
   5  17  17      103.31      109.58     11.65 o
  -4  18  17       15.28        7.21      8.57 o
  -3  18  17        5.07       10.99     11.16 o
  -2  18  17       64.18       68.32      6.75 o
  -1  18  17       17.88       15.48      5.94 o
   0  18  17      217.68      244.25     11.61 o
   1  18  17       18.02       17.59      6.23 o
   2  18  17       64.17       58.11      6.98 o
   3  18  17        5.05        5.94      5.67 o
   4  18  17       15.25       18.22      6.45 o
  -4  19  17      102.38      119.38     15.42 o
  -3  19  17        4.30        1.38     10.60 o
  -2  19  17       18.49       22.81     10.52 o
  -1  19  17      245.64      227.90     11.21 o
   0  19  17      309.15      338.57     14.58 o
   1  19  17      246.09      232.78     11.33 o
   2  19  17       18.31       15.88      6.11 o
   3  19  17        4.26        5.65      9.65 o
   0  20  17        9.17        7.21     11.02 o
   1  20  17      108.70       94.84     14.22 o
   0   0  18       82.76      107.52      5.65 o
   1   0  18      566.18      595.43     11.47 o
   2   0  18      454.17      461.44      8.51 o
   3   0  18      209.22      177.28      4.61 o
   4   0  18      158.65      149.46      4.24 o
   5   0  18       40.73       36.61      3.60 o
   6   0  18        6.86        0.90      3.05 o
   7   0  18       15.01       18.11      4.43 o
   8   0  18       39.55       46.65      5.91 o
   9   0  18        2.81       13.50      5.36 o
  10   0  18       55.54       55.49      7.75 o
 -10   1  18       14.10       19.40      6.54 o
  -9   1  18       92.56       90.31      6.35 o
  -8   1  18       71.59       86.82      5.30 o
  -7   1  18       93.10       85.67      5.04 o
  -6   1  18       62.46       59.62      4.78 o
  -5   1  18       79.96       73.74      4.04 o
  -4   1  18      141.45      145.55      4.49 o
  -3   1  18      219.83      225.29      4.82 o
  -2   1  18      297.36      254.00      5.91 o
  -1   1  18        2.31        8.24      3.06 o
   0   1  18     1392.26     1335.19     19.89 o
   1   1  18        2.33        0.90      2.28 o
   2   1  18      298.21      269.22      5.68 o
   3   1  18      219.87      207.10      4.99 o
   4   1  18      141.70      144.07      5.94 o
   5   1  18       79.54       77.61      4.15 o
   6   1  18       62.32       59.62      4.21 o
   7   1  18       92.96       79.16      6.17 o
   8   1  18       71.40       83.85      6.80 o
   9   1  18       92.52       88.90      6.06 o
  10   1  18       14.11       12.88      6.75 o
 -10   2  18        2.44        0.00      1.53 o
  -9   2  18        1.61       17.49      5.18 o
  -8   2  18       40.02       44.99      5.48 o
  -7   2  18        1.43        4.75      4.15 o
  -6   2  18       17.79       15.77      4.13 o
  -5   2  18      119.66      115.63      4.79 o
  -4   2  18      298.74      296.69      5.54 o
  -3   2  18     2895.37     2864.10     37.08 o
  -2   2  18     1263.90     1205.56     18.91 o
  -1   2  18     1318.33     1237.56     19.15 o
   0   2  18      652.45      630.97     10.56 o
   1   2  18     1318.22     1230.61     18.24 o
   2   2  18     1264.20     1250.67     18.37 o
   3   2  18     2898.54     2929.37     37.50 o
   4   2  18      298.37      284.03      7.93 o
   5   2  18      120.29      101.21      4.49 o
   6   2  18       17.90       11.33      3.34 o
   7   2  18        1.45       -2.76      4.15 o
   8   2  18       39.98       54.02      5.10 o
   9   2  18        1.62       -3.67      5.36 o
  10   2  18        2.46       -0.90      4.58 o
 -10   3  18        9.23       17.49      5.70 o
  -9   3  18       16.03       18.86      4.41 o
  -8   3  18        3.31       -3.67      4.13 o
  -7   3  18       26.97       32.97      4.69 o
  -6   3  18      186.87      153.11      6.43 o
  -5   3  18       41.54       39.83      3.90 o
  -4   3  18      201.20      184.60      4.70 o
  -3   3  18      527.93      480.23      8.68 o
  -2   3  18     2216.31     2056.67     29.18 o
  -1   3  18      397.57      339.01      6.38 o
   0   3  18     1423.06     1392.78     20.32 o
   1   3  18      398.46      352.36      6.97 o
   2   3  18     2215.30     2132.55     28.57 o
   3   3  18      528.26      490.04      9.31 o
   4   3  18      200.87      181.92      6.68 o
   5   3  18       41.69       34.54      3.64 o
   6   3  18      186.01      152.81      5.82 o
   7   3  18       26.83       27.27      4.27 o
   8   3  18        3.37       10.43      5.68 o
   9   3  18       16.04       25.98      6.43 o
  10   3  18        9.17       -2.76      5.83 o
 -10   4  18        8.21        5.36      5.67 o
  -9   4  18        7.27        1.99      4.88 o
  -8   4  18        0.77       -1.21      4.72 o
  -7   4  18       41.62       40.13      4.70 o
  -6   4  18       61.77       65.49      5.21 o
  -5   4  18       15.87       14.53      4.15 o
  -4   4  18      162.41      145.55      3.87 o
  -3   4  18       25.49       25.62      2.63 o
  -2   4  18      789.07      785.51     13.18 o
  -1   4  18      687.19      640.95     10.66 o
   0   4  18      347.40      342.21      6.42 o
   1   4  18      687.86      630.34     10.56 o
   2   4  18      789.32      815.63     14.13 o
   3   4  18       25.56       24.01      3.03 o
   4   4  18      161.79      158.67      4.99 o
   5   4  18       15.95       12.10      3.35 o
   6   4  18       61.84       64.09      4.76 o
   7   4  18       41.44       42.69      4.69 o
   8   4  18        0.78       -0.46      4.15 o
   9   4  18        7.26        9.19      6.00 o
  10   4  18        8.15       21.53     10.67 o
 -10   5  18       38.73       47.68      6.49 o
  -9   5  18        5.90        7.96      6.43 o
  -8   5  18      165.90      183.58      7.72 o
  -7   5  18       40.09       33.96      4.47 o
  -6   5  18        1.34       -0.90      3.35 o
  -5   5  18      185.69      164.34      5.71 o
  -4   5  18      590.97      564.44     10.58 o
  -3   5  18      243.86      224.54      5.19 o
  -2   5  18     2675.55     2489.18     35.81 o
  -1   5  18       66.44       46.82      3.05 o
   0   5  18      464.26      522.34      9.62 o
   1   5  18       66.41       47.68      3.58 o
   2   5  18     2672.26     2557.57     37.54 o
   3   5  18      244.15      232.40      6.03 o
   4   5  18      592.35      613.07     11.64 o
   5   5  18      186.16      170.10      5.80 o
   6   5  18        1.35        7.47      4.00 o
   7   5  18       40.06       36.61      4.49 o
   8   5  18      166.32      164.66      6.68 o
   9   5  18        5.92       16.37     10.21 o
  10   5  18       38.82       48.87     11.59 o
 -10   6  18        2.70       -3.83      6.87 o
  -9   6  18       61.52       65.29      7.99 o
  -8   6  18       10.14       16.37      4.90 o
  -7   6  18      168.04      163.07      6.32 o
  -6   6  18       52.85       44.31      4.61 o
  -5   6  18        3.77        1.21      3.81 o
  -4   6  18       49.96       44.48      3.14 o
  -3   6  18     1000.06      957.73     16.08 o
  -2   6  18      194.92      173.02      4.88 o
  -1   6  18      379.83      317.94      6.17 o
   0   6  18       60.28       53.67      3.45 o
   1   6  18      380.69      311.79      7.00 o
   2   6  18      195.29      175.30      5.57 o
   3   6  18      999.72      966.17     17.70 o
   4   6  18       49.71       50.80      3.71 o
   5   6  18        3.70        5.94      2.89 o
   6   6  18       52.54       56.04      4.64 o
   7   6  18      168.11      172.68      6.51 o
   8   6  18       10.25       19.40      6.43 o
   9   6  18       61.43       66.70      8.70 o
 -10   7  18      140.96      112.72     10.50 o
  -9   7  18       32.84       32.67      6.08 o
  -8   7  18       41.58       46.65      7.10 o
  -7   7  18       21.13       19.63      5.80 o
  -6   7  18       48.88       52.40      5.73 o
  -5   7  18      116.48      109.06      6.20 o
  -4   7  18        5.78        6.25      3.03 o
  -3   7  18       54.24       47.85      4.10 o
  -2   7  18      310.32      286.54      8.38 o
  -1   7  18       49.24       30.87      3.57 o
   0   7  18      205.38      214.28      6.16 o
   1   7  18       48.95       30.73      3.71 o
   2   7  18      310.15      298.39      7.27 o
   3   7  18       54.18       45.48      3.51 o
   4   7  18        5.73        4.90      3.23 o
   5   7  18      116.28      117.22      5.10 o
   6   7  18       48.84       40.45      3.94 o
   7   7  18       21.00       36.46      7.78 o
   8   7  18       41.74       49.06      6.58 o
   9   7  18       32.92       28.17      8.93 o
 -10   8  18       34.01       38.89     12.66 o
  -9   8  18       18.16       26.24      6.84 o
  -8   8  18       10.90        8.61      5.37 o
  -7   8  18       48.71       52.58      5.93 o
  -6   8  18       22.08       32.83      6.38 o
  -5   8  18      181.41      172.36      7.47 o
  -4   8  18       36.08       31.28      3.32 o
  -3   8  18      378.38      332.67      8.13 o
  -2   8  18      329.54      306.14      8.67 o
  -1   8  18       95.49       87.05      4.85 o
   0   8  18       88.93       77.40      4.35 o
   1   8  18       95.58       93.87      4.56 o
   2   8  18      329.26      312.66      7.44 o
   3   8  18      377.68      350.97      8.34 o
   4   8  18       36.25       42.37      3.22 o
   5   8  18      181.78      184.93      6.40 o
   6   8  18       22.30       33.53      6.16 o
   7   8  18       48.59       53.30      7.59 o
   8   8  18       10.90       16.57      7.96 o
   9   8  18       18.30       -0.61      7.47 o
  -9   9  18       29.10       28.05      6.16 o
  -8   9  18       62.63       61.55      5.63 o
  -7   9  18       61.83       64.69      5.77 o
  -6   9  18       35.61       39.04      6.19 o
  -5   9  18        0.74       -2.13      5.82 o
  -4   9  18      385.32      373.09      9.55 o
  -3   9  18       57.11       51.51      4.09 o
  -2   9  18        2.81        0.15      3.09 o
  -1   9  18      658.00      617.99     14.76 o
   0   9  18       53.34       39.20      4.96 o
   1   9  18      660.09      627.86     12.40 o
   2   9  18        2.81        0.31      3.38 o
   3   9  18       57.01       61.15      4.06 o
   4   9  18      384.25      385.14      8.25 o
   5   9  18        0.72       -3.05      4.58 o
   6   9  18       35.53       19.29      5.54 o
   7   9  18       61.70       64.69      6.97 o
   8   9  18       62.59       51.32      6.20 o
   9   9  18       29.04       27.01      7.20 o
  -9  10  18       32.11       21.76      6.58 o
  -8  10  18       56.45       41.72      7.52 o
  -7  10  18       39.84       44.99      6.65 o
  -6  10  18       35.23       45.98      6.22 o
  -5  10  18      195.85      203.20      8.82 o
  -4  10  18      187.65      188.99      8.16 o
  -3  10  18       57.55       54.57      4.75 o
  -2  10  18      113.85       95.56      4.35 o
  -1  10  18       79.16       80.92      5.34 o
   0  10  18      458.69      430.60     11.81 o
   1  10  18       79.41       77.40      5.22 o
   2  10  18      114.09      105.22      5.08 o
   3  10  18       57.73       63.50      4.53 o
   4  10  18      188.50      179.25      6.63 o
   5  10  18      196.70      204.61      8.85 o
   6  10  18       34.84       31.97      5.60 o
   7  10  18       39.95       44.65      7.10 o
   8  10  18       56.18       62.91      7.85 o
   9  10  18       32.09       36.17      8.33 o
  -9  11  18       26.05       42.37     13.86 o
  -8  11  18      173.98      176.94      9.88 o
  -7  11  18       42.78       41.25      6.20 o
  -6  11  18        1.63       -4.72      4.72 o
  -5  11  18        5.58       10.84      4.39 o
  -4  11  18      150.58      162.44      7.89 o
  -3  11  18      148.21      138.19      6.11 o
  -2  11  18      161.79      151.28      5.79 o
  -1  11  18      119.83      118.57      5.39 o
   0  11  18       56.67       57.72      4.52 o
   1  11  18      119.55      113.50      6.86 o
   2  11  18      161.78      166.88      7.35 o
   3  11  18      148.26      137.02      5.79 o
   4  11  18      150.23      136.44      6.65 o
   5  11  18        5.59        7.35      5.97 o
   6  11  18        1.63       18.11      6.74 o
   7  11  18       42.59       38.58      6.77 o
   8  11  18      174.13      155.26      9.55 o
   9  11  18       26.06       24.74      9.97 o
  -8  12  18       25.32        3.22     10.44 o
  -7  12  18       13.83       25.98      6.69 o
  -6  12  18      281.96      292.86     10.58 o
  -5  12  18       83.84       88.44      7.44 o
  -4  12  18       77.00       78.72      5.93 o
  -3  12  18       28.24       21.76      4.27 o
  -2  12  18      140.83      148.26      5.73 o
  -1  12  18       44.62       38.13      3.97 o
   0  12  18      168.20      149.76      5.76 o
   1  12  18       44.45       40.77      5.05 o
   2  12  18      140.81      147.05      7.50 o
   3  12  18       28.63       17.49      5.07 o
   4  12  18       76.72       79.82      6.19 o
   5  12  18       83.99       94.84      9.40 o
   6  12  18      281.16      318.39     12.80 o
   7  12  18       13.72       11.67      6.25 o
   8  12  18       25.32       15.01      5.94 o
  -8  13  18       26.08       28.57     12.43 o
  -7  13  18       20.03        8.10      7.04 o
  -6  13  18       66.37       81.15      7.58 o
  -5  13  18       61.55       61.15      6.97 o
  -4  13  18      373.98      362.18     11.30 o
  -3  13  18      126.33      126.24      6.12 o
  -2  13  18       49.89       50.10      4.90 o
  -1  13  18       54.70       63.70      4.75 o
   0  13  18        0.23        4.12      3.81 o
   1  13  18       54.68       63.89      7.12 o
   2  13  18       49.58       63.30      7.29 o
   3  13  18      126.21      147.05      6.91 o
   4  13  18      375.28      420.39     13.70 o
   5  13  18       62.03       79.37      9.26 o
   6  13  18       66.25       98.97      9.85 o
   7  13  18       20.12       40.61      9.62 o
   8  13  18       26.17       31.83     13.12 o
  -7  14  18        3.07        9.03      8.25 o
  -6  14  18       20.71       20.85      6.45 o
  -5  14  18       66.84       69.76      6.83 o
  -4  14  18      317.29      337.20     10.90 o
  -3  14  18      111.32      101.45      5.48 o
  -2  14  18        4.29        3.83      4.59 o
  -1  14  18       40.82       59.62      6.69 o
   0  14  18       43.58       49.92      7.00 o
   1  14  18       40.82       35.43      6.03 o
   2  14  18        4.28        5.19      5.19 o
   3  14  18      111.32      117.50      7.78 o
   4  14  18      318.10      375.50     16.31 o
   5  14  18       66.68       85.21     10.04 o
   6  14  18       20.81       31.69      7.95 o
   7  14  18        3.09       15.59     11.42 o
  -6  15  18       66.25       52.76      9.71 o
  -5  15  18      271.82      250.46     10.58 o
  -4  15  18      192.91      195.16      9.34 o
  -3  15  18        5.57        1.38      5.53 o
  -2  15  18       18.11       27.65      5.33 o
  -1  15  18      514.98      595.43     16.31 o
   0  15  18        1.58        1.85      5.39 o
   1  15  18      516.46      575.67     16.03 o
   2  15  18       18.17       25.62      5.39 o
   3  15  18        5.60        4.90      6.58 o
   4  15  18      193.39      200.73      9.11 o
   5  15  18      272.81      299.25     15.85 o
   6  15  18       66.14       79.82     10.84 o
  -6  16  18       79.73       47.33     14.81 o
  -5  16  18        6.24        2.91      8.28 o
  -4  16  18       36.15       50.45      7.21 o
  -3  16  18      185.09      180.25      7.98 o
  -2  16  18       47.06       56.41      5.94 o
  -1  16  18      233.77      281.12     11.21 o
   0  16  18       58.80      100.95      7.46 o
   1  16  18      233.49      246.18     10.87 o
   2  16  18       47.07       53.84      6.54 o
   3  16  18      185.16      187.29      8.80 o
   4  16  18       36.22       41.25      6.68 o
   5  16  18        6.19       11.67      8.71 o
  -4  17  18       42.75       44.65     11.58 o
  -3  17  18       24.54       22.34      6.91 o
  -2  17  18      153.09      176.62      9.54 o
  -1  17  18       67.70       84.08      7.49 o
   0  17  18      210.29      228.26      9.36 o
   1  17  18       67.75       78.93      7.47 o
   2  17  18      153.46      168.49      9.95 o
   3  17  18       24.44       19.19      6.29 o
   4  17  18       42.57       46.32      9.26 o
  -4  18  18      125.79      153.11     17.76 o
  -3  18  18       41.13       50.97     15.19 o
  -2  18  18       25.80       23.41      6.58 o
  -1  18  18      103.60      110.37      8.31 o
   0  18  18      155.44      170.42      9.69 o
   1  18  18      103.57      112.72      9.46 o
   2  18  18       25.83       13.60      6.11 o
   3  18  18       41.11       35.28      8.82 o
  -2  19  18       66.15       56.79     15.48 o
  -1  19  18       48.38       36.92      6.46 o
   0  19  18       29.16       13.14      6.46 o
   1  19  18       48.19       55.49      9.03 o
   2  19  18       66.11       73.11     11.01 o
   3  19  18       24.30       31.69     11.85 o
   0  20  18      101.53       84.30     13.41 o
   1   0  19       24.07       17.18      2.77 o
   2   0  19      755.30      699.89     11.79 o
   3   0  19      140.95      124.57      3.87 o
   4   0  19      269.01      215.74      5.82 o
   5   0  19       81.43       72.90      4.23 o
   6   0  19       16.07       11.67      4.13 o
   7   0  19        1.91        4.75      5.07 o
   8   0  19        0.68       -2.59      4.13 o
   9   0  19        0.44        7.96      5.02 o
  10   0  19        3.86        6.55      5.51 o
 -10   1  19        7.75       10.60      5.96 o
  -9   1  19       91.67      112.19      7.07 o
  -8   1  19       21.04       33.69      5.45 o
  -7   1  19       67.83       75.67      5.39 o
  -6   1  19       16.74       15.01      5.37 o
  -5   1  19       11.09       14.53      3.20 o
  -4   1  19       60.97       46.82      3.05 o
  -3   1  19      177.23      157.74      4.35 o
  -2   1  19       75.74       79.37      3.31 o
  -1   1  19     1333.25     1306.40     21.47 o
   0   1  19       17.70       14.53      2.92 o
   1   1  19     1333.63     1317.17     19.77 o
   2   1  19       75.76       83.62      3.17 o
   3   1  19      177.95      157.13      4.03 o
   4   1  19       61.09       61.93      4.67 o
   5   1  19       10.98       13.96      3.71 o
   6   1  19       16.82       11.67      3.22 o
   7   1  19       68.23       84.98      6.38 o
   8   1  19       21.11       13.06      5.82 o
   9   1  19       91.73       99.22      7.15 o
  10   1  19        7.73        0.00      1.53 o
 -10   2  19       26.52       25.86      6.80 o
  -9   2  19        1.74       -0.15      5.57 o
  -8   2  19       24.15       23.29      5.02 o
  -7   2  19        7.59       11.50      3.95 o
  -6   2  19      142.97      134.71      5.74 o
  -5   2  19      200.55      177.93      5.28 o
  -4   2  19       78.72       67.71      3.87 o
  -3   2  19      201.30      159.61      4.06 o
  -2   2  19      884.03      857.86     13.77 o
  -1   2  19      332.49      293.70      6.37 o
   0   2  19      125.36      137.60      4.35 o
   1   2  19      331.59      301.39      6.45 o
   2   2  19      884.94      865.11     13.83 o
   3   2  19      201.34      181.58      4.67 o
   4   2  19       78.50       55.12      4.96 o
   5   2  19      201.26      186.95      6.43 o
   6   2  19      143.31      135.87      5.48 o
   7   2  19        7.62       14.53      4.62 o
   8   2  19       24.04       24.74      5.79 o
   9   2  19        1.74        3.54      6.14 o
  10   2  19       26.32       26.75      7.17 o
 -10   3  19       29.73       29.11      7.47 o
  -9   3  19       49.97       46.32      5.89 o
  -8   3  19       34.85       51.86      6.42 o
  -7   3  19        9.26        2.43      4.29 o
  -6   3  19       86.19       77.61      5.24 o
  -5   3  19      231.35      210.32      6.81 o
  -4   3  19      170.40      153.73      4.00 o
  -3   3  19       62.14       58.11      3.40 o
  -2   3  19      319.58      322.81      6.68 o
  -1   3  19     1551.51     1494.31     22.00 o
   0   3  19      186.15      168.17      4.81 o
   1   3  19     1551.58     1472.38     21.83 o
   2   3  19      320.58      332.67      6.77 o
   3   3  19       62.10       66.70      3.64 o
   4   3  19      169.91      165.61      7.01 o
   5   3  19      231.05      222.69      6.65 o
   6   3  19       85.67       84.75      5.47 o
   7   3  19        9.31        8.90      4.43 o
   8   3  19       34.87       39.67      5.77 o
   9   3  19       50.04       49.39      6.43 o
  10   3  19       29.63       30.04     15.33 o
 -10   4  19       30.91       25.23      6.22 o
  -9   4  19       20.65       31.14      7.46 o
  -8   4  19       43.34       36.32      5.67 o
  -7   4  19       22.99       21.07      5.68 o
  -6   4  19      349.29      345.89      9.66 o
  -5   4  19      107.93       95.80      5.08 o
  -4   4  19      400.52      380.31      7.72 o
  -3   4  19      154.43      123.47      4.12 o
  -2   4  19      644.91      582.82     10.15 o
  -1   4  19      970.49      884.15     13.98 o
   0   4  19       62.00       58.11      3.20 o
   1   4  19      970.27      906.36     14.16 o
   2   4  19      644.19      597.24     11.50 o
   3   4  19      154.78      129.32      4.50 o
   4   4  19      400.04      396.40     11.33 o
   5   4  19      108.02       90.78      4.72 o
   6   4  19      349.86      357.49      9.36 o
   7   4  19       23.11       22.81      4.61 o
   8   4  19       43.37       44.65      5.79 o
   9   4  19       20.75       16.87      6.00 o
  10   4  19       31.03       23.41     14.73 o
 -10   5  19       23.49       23.89      9.08 o
  -9   5  19        3.60        1.85      6.00 o
  -8   5  19      304.18      307.01      9.54 o
  -7   5  19      116.95      125.95      6.38 o
  -6   5  19      242.35      228.65      7.49 o
  -5   5  19       13.44        8.74      3.51 o
  -4   5  19      672.97      632.84     11.84 o
  -3   5  19      209.22      183.58      5.04 o
  -2   5  19       11.44       14.24      2.89 o
  -1   5  19      144.76      126.52      4.46 o
   0   5  19     2215.05     2029.83     28.98 o
   1   5  19      144.70      131.57      4.55 o
   2   5  19       11.49       14.53      3.20 o
   3   5  19      209.44      193.45      5.85 o
   4   5  19      673.33      646.60     15.10 o
   5   5  19       13.51       17.18      3.69 o
   6   5  19      242.32      236.56      7.23 o
   7   5  19      116.79      120.47      6.25 o
   8   5  19      303.65      320.59      9.75 o
   9   5  19        3.63        9.49      7.17 o
 -10   6  19       36.11       24.99      7.79 o
  -9   6  19      300.99      259.56     11.16 o
  -8   6  19        3.39        0.31      5.85 o
  -7   6  19       79.56       74.17      5.11 o
  -6   6  19        9.38       14.53      4.24 o
  -5   6  19      328.98      307.44      8.68 o
  -4   6  19       81.71       76.97      3.90 o
  -3   6  19      404.00      357.95      7.49 o
  -2   6  19       68.77       55.49      3.32 o
  -1   6  19      551.67      506.06      9.46 o
   0   6  19      729.78      701.86     13.11 o
   1   6  19      551.95      504.96     10.56 o
   2   6  19       68.59       57.54      3.94 o
   3   6  19      403.71      374.53      9.10 o
   4   6  19       81.41       71.01      5.21 o
   5   6  19      328.71      314.42      7.90 o
   6   6  19        9.29       15.19      4.15 o
   7   6  19       79.20       80.92      5.11 o
   8   6  19        3.45        4.12      6.12 o
   9   6  19      300.92      298.39     18.39 o
  -9   7  19      162.11      164.34      9.83 o
  -8   7  19       68.15       67.92      6.52 o
  -7   7  19      107.28      117.50      8.05 o
  -6   7  19      133.95      129.03      7.30 o
  -5   7  19        8.94       24.74      5.91 o
  -4   7  19       36.00       32.83      4.53 o
  -3   7  19      536.58      542.90     11.53 o
  -2   7  19       46.72       35.87      4.44 o
  -1   7  19        2.93        0.31      2.77 o
   0   7  19      345.87      305.71      7.79 o
   1   7  19        2.97        2.76      3.20 o
   2   7  19       46.93       37.51      4.09 o
   3   7  19      536.12      556.23     11.67 o
   4   7  19       36.05       40.30      3.77 o
   5   7  19        8.85       12.69      3.35 o
   6   7  19      134.00      141.11      5.88 o
   7   7  19      107.21      113.76      7.92 o
   8   7  19       68.16       57.54      7.14 o
   9   7  19      161.66      171.72     11.67 o
  -9   8  19       19.90       20.39      7.15 o
  -8   8  19      123.68      128.75      8.42 o
  -7   8  19        8.63        7.47      5.34 o
  -6   8  19      102.77      108.30      6.95 o
  -5   8  19       74.53       65.29      6.20 o
  -4   8  19      156.83      150.07      6.68 o
  -3   8  19      318.29      279.88      7.46 o
  -2   8  19       58.06       39.67      4.67 o
  -1   8  19      190.37      183.92      7.04 o
   0   8  19      362.08      320.15      8.41 o
   1   8  19      190.08      194.13      5.86 o
   2   8  19       58.20       42.20      3.69 o
   3   8  19      318.02      281.53      7.47 o
   4   8  19      156.11      148.86      6.03 o
   5   8  19       74.84       66.08      4.23 o
   6   8  19      102.68      111.67      7.32 o
   7   8  19        8.47        2.43      7.64 o
   8   8  19      124.05      129.32      9.00 o
   9   8  19       19.97       11.16      7.03 o
  -9   9  19       25.27       12.43      5.67 o
  -8   9  19       17.23       17.91      6.08 o
  -7   9  19      147.06      159.61      8.44 o
  -6   9  19       36.05       31.97      4.90 o
  -5   9  19       25.84       22.94      5.10 o
  -4   9  19      682.63      678.45     18.05 o
  -3   9  19       67.67       75.67      4.52 o
  -2   9  19      257.87      233.53      6.81 o
  -1   9  19      159.27      145.86      6.57 o
   0   9  19       78.25       71.21      5.01 o
   1   9  19      158.63      149.46      5.14 o
   2   9  19      258.41      240.01      6.52 o
   3   9  19       67.80       67.31      4.67 o
   4   9  19      683.50      682.97     12.30 o
   5   9  19       25.66       21.30      5.37 o
   6   9  19       35.84       41.88      6.89 o
   7   9  19      147.26      169.13      8.70 o
   8   9  19       17.15       -1.68      6.75 o
   9   9  19       25.16       18.65      7.17 o
  -9  10  19       31.46       32.67      8.64 o
  -8  10  19       21.40       17.81      5.33 o
  -7  10  19       43.43       38.13      6.42 o
  -6  10  19        6.77        0.15      5.11 o
  -5  10  19       99.40       85.21      5.71 o
  -4  10  19       38.22       34.70      5.54 o
  -3  10  19       65.34       69.76      4.76 o
  -2  10  19      100.43       90.08      4.70 o
  -1  10  19       62.47       64.49      4.96 o
   0  10  19       54.53       40.13      4.70 o
   1  10  19       62.49       58.11      5.10 o
   2  10  19      100.07       94.84      4.82 o
   3  10  19       65.01       55.49      4.98 o
   4  10  19       37.99       33.96      4.47 o
   5  10  19       99.87      104.47      6.83 o
   6  10  19        6.76        7.69      6.45 o
   7  10  19       43.57       58.11      7.73 o
   8  10  19       21.41       27.13      8.77 o
   9  10  19       31.48       20.96      7.93 o
  -8  11  19       77.48       87.51      8.10 o
  -7  11  19       71.49       79.37      6.83 o
  -6  11  19       12.25       12.26      6.16 o
  -5  11  19        4.10        1.99      6.74 o
  -4  11  19      109.34      111.41      7.06 o
  -3  11  19       19.50       29.51      4.30 o
  -2  11  19      163.15      174.00      7.18 o
  -1  11  19       18.87       12.10      3.52 o
   0  11  19      155.40      165.29      7.64 o
   1  11  19       18.98       24.62      4.79 o
   2  11  19      163.24      163.71      7.59 o
   3  11  19       19.45       21.42      5.62 o
   4  11  19      109.68      108.80      5.68 o
   5  11  19        4.17       15.88      5.62 o
   6  11  19       12.10       14.81      6.86 o
   7  11  19       71.88       85.67      9.62 o
   8  11  19       77.54       75.45      8.82 o
  -8  12  19       71.56       56.41      9.48 o
  -7  12  19      176.24      172.04      9.10 o
  -6  12  19       26.01       25.23      5.47 o
  -5  12  19       44.08       47.50      5.80 o
  -4  12  19       96.18       92.91      6.20 o
  -3  12  19      179.27      190.35      7.17 o
  -2  12  19        3.00        4.75      4.43 o
  -1  12  19      143.28      139.06      6.42 o
   0  12  19       10.18       -1.85      4.15 o
   1  12  19      144.13      157.74      8.39 o
   2  12  19        2.92        6.75      4.88 o
   3  12  19      179.19      212.83      8.67 o
   4  12  19       95.94      104.47      9.11 o
   5  12  19       44.08       41.25      7.95 o
   6  12  19       26.13       37.51      8.19 o
   7  12  19      176.44      171.40     11.35 o
   8  12  19       71.48       66.30      8.67 o
  -7  13  19       84.08       62.72      6.86 o
  -6  13  19      111.97      115.89      9.06 o
  -5  13  19      132.34      147.65      7.82 o
  -4  13  19       16.45        1.85      6.17 o
  -3  13  19       44.36       52.76      5.76 o
  -2  13  19       52.30       57.16      4.87 o
  -1  13  19       21.41       39.67      4.52 o
   0  13  19       16.08       18.33      4.56 o
   1  13  19       21.17       29.64      5.53 o
   2  13  19       52.40       62.52      6.46 o
   3  13  19       44.31       51.16      7.44 o
   4  13  19       16.71       13.78      5.97 o
   5  13  19      132.32      147.65     12.03 o
   6  13  19      112.19      111.67     10.72 o
   7  13  19       83.98       94.12     13.44 o
  -7  14  19       45.91       45.98     10.24 o
  -6  14  19      110.12      115.63      7.98 o
  -5  14  19      171.63      167.20      7.99 o
  -4  14  19        6.45        6.25      5.94 o
  -3  14  19       24.11       19.40      4.47 o
  -2  14  19        9.66       17.59      4.78 o
  -1  14  19       31.88       41.56      5.91 o
   0  14  19      106.61      123.75      7.43 o
   1  14  19       31.85       35.87      5.93 o
   2  14  19        9.67       14.06      5.94 o
   3  14  19       23.92        8.45      7.06 o
   4  14  19        6.37       13.60      8.76 o
   5  14  19      171.83      178.93     11.59 o
   6  14  19      110.41      127.07     12.28 o
   7  14  19       46.05       66.90     14.16 o
  -6  15  19      121.64      115.89     12.79 o
  -5  15  19      125.02      110.37      8.57 o
  -4  15  19       26.37       20.85      5.54 o
  -3  15  19      153.24      157.43      7.46 o
  -2  15  19      151.65      178.93      9.60 o
  -1  15  19       44.69       37.82      6.38 o
   0  15  19      388.36      428.05     12.80 o
   1  15  19       44.95       48.87      6.40 o
   2  15  19      151.77      173.66      9.13 o
   3  15  19      153.51      174.32      9.16 o
   4  15  19       26.47       35.57     11.36 o
   5  15  19      124.89      126.79     11.42 o
   6  15  19      121.91      114.84     15.65 o
  -5  16  19      133.69       99.71     10.63 o
  -4  16  19       24.37       19.74      7.81 o
  -3  16  19       39.30       49.06      8.83 o
  -2  16  19      142.78      145.26      7.75 o
  -1  16  19       37.98       39.67      6.71 o
   0  16  19       69.19       69.35      8.04 o
   1  16  19       37.73       26.37      6.74 o
   2  16  19      142.01      170.42     10.66 o
   3  16  19       39.61       39.98      8.61 o
   4  16  19       24.24       26.50      9.68 o
   5  16  19      133.61      166.25     13.40 o
  -4  17  19       19.87        9.19     10.58 o
  -3  17  19      126.24      127.64      9.23 o
  -2  17  19       37.24       48.87      7.44 o
  -1  17  19       10.98       11.67      5.83 o
   0  17  19       37.48       56.61      6.52 o
   1  17  19       10.95       17.49      7.87 o
   2  17  19       37.21       51.69      7.12 o
   3  17  19      126.30      136.15     10.40 o
   4  17  19       19.85       29.64      9.97 o
  -2  18  19      171.69      158.99      9.98 o
  -1  18  19       11.22       15.59      6.74 o
   0  18  19       10.83       15.59      6.74 o
   1  18  19       11.21        8.24      5.97 o
   2  18  19      171.90      184.93     10.09 o
   3  18  19        7.70        5.53      7.79 o
  -1  19  19       31.08       30.87      6.46 o
   0  19  19       22.27       10.27      7.21 o
   1  19  19       31.05       27.39     12.83 o
   0   0  20        0.00        2.43      3.66 o
   1   0  20      983.95     1024.74     16.64 o
   2   0  20      100.23       97.01      3.66 o
   3   0  20        0.77       -0.61      2.43 o
   4   0  20        0.18       -0.77      3.54 o
   5   0  20       36.28       26.50      3.83 o
   6   0  20        9.80       11.67      4.56 o
   7   0  20       11.88       19.19      5.31 o
   8   0  20      150.84      165.93      7.96 o
   9   0  20        6.47       14.81      6.00 o
  10   0  20        0.16        5.94      6.57 o
 -10   1  20       18.11       15.30      6.58 o
  -9   1  20       28.64       34.25      5.50 o
  -8   1  20        6.90       13.14      4.76 o
  -7   1  20        3.31        5.65      5.53 o
  -6   1  20       89.00       83.39      4.98 o
  -5   1  20       49.39       49.58      4.18 o
  -4   1  20      256.15      218.65      5.50 o
  -3   1  20       46.63       36.61      2.69 o
  -2   1  20      445.60      407.81      7.99 o
  -1   1  20      601.56      578.64     10.12 o
   0   1  20      499.43      469.45      8.57 o
   1   1  20      602.60      578.04     10.12 o
   2   1  20      445.63      407.81      7.99 o
   3   1  20       46.85       39.04      2.63 o
   4   1  20      256.55      232.40      7.92 o
   5   1  20       49.35       38.74      4.01 o
   6   1  20       89.35       81.37      5.36 o
   7   1  20        3.36        0.00      1.53 o
   8   1  20        6.93        4.58      5.99 o
   9   1  20       28.86       28.17      5.91 o
  10   1  20       18.05       25.74      7.78 o
 -10   2  20        7.95        5.94      5.37 o
  -9   2  20       25.62       17.59      5.50 o
  -8   2  20       17.37       20.18      4.44 o
  -7   2  20       44.96       58.86      5.88 o
  -6   2  20       41.98       48.35      4.64 o
  -5   2  20       58.49       55.31      5.16 o
  -4   2  20      275.72      262.36      6.02 o
  -3   2  20      280.89      254.80      5.13 o
  -2   2  20      320.25      269.62      6.09 o
  -1   2  20      117.61       97.26      3.90 o
   0   2  20       83.11       84.08      3.63 o
   1   2  20      117.78       97.50      4.15 o
   2   2  20      319.95      273.71      6.14 o
   3   2  20      280.65      252.04      5.50 o
   4   2  20      275.70      256.38      7.93 o
   5   2  20       58.36       57.54      3.75 o
   6   2  20       42.23       46.65      4.73 o
   7   2  20       45.04       50.45      5.80 o
   8   2  20       17.47       30.87      5.77 o
   9   2  20       25.69       29.24      6.69 o
  10   2  20        8.07        7.69      7.06 o
 -10   3  20       34.58       23.17      7.63 o
  -9   3  20      157.49      171.06      8.74 o
  -8   3  20      246.90      252.44      9.43 o
  -7   3  20        5.27        7.82      4.15 o
  -6   3  20      291.53      281.53      8.30 o
  -5   3  20       11.10        6.12      3.80 o
  -4   3  20       76.51       67.92      3.46 o
  -3   3  20       96.76       91.26      4.01 o
  -2   3  20      138.41      142.29      4.72 o
  -1   3  20       19.74       13.32      2.80 o
   0   3  20       14.05       19.63      3.06 o
   1   3  20       19.85       20.85      3.05 o
   2   3  20      138.37      144.66      4.47 o
   3   3  20       97.19       98.73      4.67 o
   4   3  20       76.51       77.40      5.45 o
   5   3  20       11.04       11.33      3.83 o
   6   3  20      291.68      288.22      7.98 o
   7   3  20        5.28        8.24      3.98 o
   8   3  20      246.62      268.00     11.35 o
   9   3  20      158.16      155.26      8.94 o
 -10   4  20       99.34       98.97     13.54 o
  -9   4  20       32.15       42.05      5.77 o
  -8   4  20      665.83      686.86     16.21 o
  -7   4  20       49.66       46.49      5.40 o
  -6   4  20      133.76      140.53      5.86 o
  -5   4  20      117.99      108.04      4.88 o
  -4   4  20      322.80      290.75      8.02 o
  -3   4  20       50.08       46.65      3.55 o
  -2   4  20       97.91       83.85      3.63 o
  -1   4  20      688.32      654.18     11.39 o
   0   4  20      138.16      114.30      3.97 o
   1   4  20      688.40      659.25     11.44 o
   2   4  20       98.41       90.08      4.46 o
   3   4  20       49.98       52.58      4.30 o
   4   4  20      322.76      304.41      9.49 o
   5   4  20      118.04      113.50      5.27 o
   6   4  20      133.78      151.58      6.09 o
   7   4  20       49.44       58.11      4.90 o
   8   4  20      665.99      672.66     17.98 o
   9   4  20       32.29       44.48     11.39 o
 -10   5  20        8.60       15.88     11.93 o
  -9   5  20       14.60        2.28      6.23 o
  -8   5  20       89.82       99.22      6.66 o
  -7   5  20       38.14       46.32      5.56 o
  -6   5  20        6.48       11.67      4.13 o
  -5   5  20      197.30      178.93      6.29 o
  -4   5  20       15.78       11.67      3.72 o
  -3   5  20      189.84      174.32      5.56 o
  -2   5  20      118.55      104.98      4.06 o
  -1   5  20        5.50        7.21      3.18 o
   0   5  20      626.35      632.84     11.21 o
   1   5  20        5.58        4.12      3.52 o
   2   5  20      118.62      108.30      4.38 o
   3   5  20      189.50      190.35      6.14 o
   4   5  20       15.63       25.98      5.18 o
   5   5  20      196.83      186.62      6.77 o
   6   5  20        6.57        5.65      3.83 o
   7   5  20       37.93       35.12      4.39 o
   8   5  20       89.54       87.05      6.23 o
   9   5  20       14.42       13.14      7.99 o
  -9   6  20        3.40        2.28      6.57 o
  -8   6  20       80.50       81.59      7.15 o
  -7   6  20      166.05      164.66      6.68 o
  -6   6  20       68.73       76.76      5.42 o
  -5   6  20      160.78      163.71      6.34 o
  -4   6  20      273.52      259.16      7.17 o
  -3   6  20       37.62       34.70      3.35 o
  -2   6  20      134.88      123.47      5.22 o
  -1   6  20      130.80      115.63      4.00 o
   0   6  20      235.51      218.65      6.58 o
   1   6  20      131.49      131.00      4.81 o
   2   6  20      134.66      125.13      4.98 o
   3   6  20       37.72       41.72      4.47 o
   4   6  20      274.04      266.79      9.71 o
   5   6  20      160.57      166.88      6.40 o
   6   6  20       68.73       68.73      4.93 o
   7   6  20      165.83      158.67      6.23 o
   8   6  20       80.78       81.15      7.58 o
   9   6  20        3.47       16.37      7.81 o
  -9   7  20      134.60       99.46      8.88 o
  -8   7  20        4.10        7.01      5.96 o
  -7   7  20      350.13      364.54     12.28 o
  -6   7  20       72.73       79.82      6.63 o
  -5   7  20       85.82       81.37      6.03 o
  -4   7  20       18.09       14.53      4.44 o
  -3   7  20      231.03      255.59      7.52 o
  -2   7  20       46.28       31.28      4.29 o
  -1   7  20      232.93      199.34      6.98 o
   0   7  20      307.74      302.68      7.75 o
   1   7  20      232.20      209.60      5.73 o
   2   7  20       46.64       32.12      3.92 o
   3   7  20      230.28      249.68      7.04 o
   4   7  20       18.21       16.87      5.39 o
   5   7  20       85.86       89.85      4.69 o
   6   7  20       72.51       75.24      4.93 o
   7   7  20      349.63      371.18     13.83 o
   8   7  20        4.08        1.85      6.17 o
   9   7  20      134.67      111.67     12.03 o
  -9   8  20       19.04       29.11      9.34 o
  -8   8  20       67.43       58.86      6.65 o
  -7   8  20       40.68       49.58      6.97 o
  -6   8  20      123.70      131.86      7.40 o
  -5   8  20       60.15       63.30      5.71 o
  -4   8  20       29.85       28.31      5.27 o
  -3   8  20       81.75       85.90      5.05 o
  -2   8  20      137.54      135.87      6.34 o
  -1   8  20      226.81      232.40      7.55 o
   0   8  20      466.54      404.31      9.45 o
   1   8  20      226.65      206.74      6.05 o
   2   8  20      137.99      143.18      5.93 o
   3   8  20       81.92       97.75      5.14 o
   4   8  20       29.97       36.17      5.65 o
   5   8  20       60.31       69.35      4.95 o
   6   8  20      123.76      141.69      8.25 o
   7   8  20       40.56       47.50      6.14 o
   8   8  20       67.45       71.43      8.16 o
   9   8  20       19.01       18.65      7.81 o
  -9   9  20        5.39        5.94      9.48 o
  -8   9  20       77.41       69.76      8.90 o
  -7   9  20       12.26        2.28      7.17 o
  -6   9  20       16.44        5.07      5.85 o
  -5   9  20       29.52       30.04      5.56 o
  -4   9  20       63.97       71.21      6.48 o
  -3   9  20       38.89       36.17      4.16 o
  -2   9  20       52.26       56.41      4.09 o
  -1   9  20       45.58       40.45      4.41 o
   0   9  20      199.02      196.91      7.29 o
   1   9  20       45.79       52.23      5.19 o
   2   9  20       52.43       57.16      4.49 o
   3   9  20       38.68       33.10      3.84 o
   4   9  20       64.13       60.57      4.24 o
   5   9  20       29.52       21.30      5.37 o
   6   9  20       16.44       16.87      6.09 o
   7   9  20       12.16       25.62      6.38 o
   8   9  20       77.30       75.67      7.96 o
   9   9  20        5.44       16.98      8.16 o
  -8  10  20        8.61        3.67      6.26 o
  -7  10  20       44.23       66.08      7.24 o
  -6  10  20      172.54      198.64      9.06 o
  -5  10  20       92.23       98.48      7.12 o
  -4  10  20      170.69      182.25      8.68 o
  -3  10  20       54.44       54.75      4.95 o
  -2  10  20       70.17       72.47      4.64 o
  -1  10  20       16.41       19.74      4.62 o
   0  10  20       37.30       49.75      5.40 o
   1  10  20       16.48       10.11      4.72 o
   2  10  20       70.39       71.84      6.29 o
   3  10  20       54.38       50.45      4.56 o
   4  10  20      170.55      173.02      8.79 o
   5  10  20       92.23       91.01      7.55 o
   6  10  20      173.24      164.02     10.14 o
   7  10  20       44.36       39.52      7.93 o
   8  10  20        8.66        3.22      7.50 o
  -8  11  20      124.23       99.71      9.39 o
  -7  11  20      102.34       78.93      8.36 o
  -6  11  20       75.70       77.19      6.95 o
  -5  11  20       34.44       29.11      6.14 o
  -4  11  20       91.44       91.26      5.91 o
  -3  11  20      215.88      215.74      6.91 o
  -2  11  20      183.10      194.47      7.24 o
  -1  11  20       18.23       16.28      4.59 o
   0  11  20       68.38       73.74      6.37 o
   1  11  20       17.98       23.53      4.56 o
   2  11  20      183.29      198.99      7.69 o
   3  11  20      215.44      225.29      8.91 o
   4  11  20       91.37      111.41     10.70 o
   5  11  20       34.72       55.12      7.72 o
   6  11  20       76.10       89.37      7.72 o
   7  11  20      102.08       98.73      9.10 o
   8  11  20      124.21      103.46      9.81 o
  -7  12  20       52.04       56.41      6.51 o
  -6  12  20      129.43      140.53      8.51 o
  -5  12  20      287.58      255.20      9.88 o
  -4  12  20       13.78       16.08      5.56 o
  -3  12  20      103.84      112.45      6.29 o
  -2  12  20      132.34      146.75      6.29 o
  -1  12  20       43.22       49.92      5.07 o
   0  12  20      287.57      296.26      9.80 o
   1  12  20       43.41       39.52      5.45 o
   2  12  20      131.86      122.09      7.10 o
   3  12  20      103.55      117.22      7.24 o
   4  12  20       13.95       16.87      8.44 o
   5  12  20      287.40      297.96     14.53 o
   6  12  20      129.75      152.20     12.82 o
   7  12  20       52.09       59.04     10.84 o
  -7  13  20      108.04       88.67      8.39 o
  -6  13  20      136.77      128.75      8.71 o
  -5  13  20       23.96       17.29      7.30 o
  -4  13  20       58.40       61.55      7.18 o
  -3  13  20       29.86       33.10      4.84 o
  -2  13  20       99.87      105.99      6.11 o
  -1  13  20       37.15       32.97      4.55 o
   0  13  20       42.16       53.67      5.25 o
   1  13  20       37.38       46.32      6.91 o
   2  13  20      100.21      120.19      7.59 o
   3  13  20       29.87       22.69      5.07 o
   4  13  20       58.51       62.52     12.33 o
   5  13  20       23.87       27.27      9.95 o
   6  13  20      136.78      160.86     13.81 o
   7  13  20      108.34      106.75     12.79 o
  -6  14  20       18.84       21.76      6.58 o
  -5  14  20      138.48      125.68      8.33 o
  -4  14  20       73.38       71.84      8.39 o
  -3  14  20       42.74       38.28      7.20 o
  -2  14  20       88.68       95.80      5.57 o
  -1  14  20      174.77      193.09      8.94 o
   0  14  20       59.24       71.01      6.87 o
   1  14  20      175.02      189.33      9.54 o
   2  14  20       88.98      104.47      7.33 o
   3  14  20       42.99       48.54      6.89 o
   4  14  20       73.52       84.52     10.01 o
   5  14  20      138.37      150.07     13.34 o
   6  14  20       18.87       34.25      9.71 o
  -6  15  20        7.63       13.14     11.04 o
  -5  15  20       99.03       89.60      7.73 o
  -4  15  20       85.81       78.27      6.78 o
  -3  15  20      250.07      251.26     10.20 o
  -2  15  20      512.41      538.87     16.09 o
  -1  15  20       13.21       19.74      7.47 o
   0  15  20       69.58       59.42      6.68 o
   1  15  20       13.22        5.19      5.53 o
   2  15  20      511.96      590.01     16.83 o
   3  15  20      250.05      284.03     11.25 o
   4  15  20       86.27       95.31      9.19 o
[truncated: 110,842 more chars]
